# Supplementary material for: ESRP1-mediated biogenesis of circPTPN12 inhibits hepatocellular carcinoma progression by PDLIM2/ NF-κB pathway
Source: Mol Cancer. 2024 Jul 11;23:143. doi: 10.1186/s12943-024-02056-1 (PMC11238376; doi:10.1186/s12943-024-02056-1)
Supplement: Supplementary file 2 — Supplementary Material 2 [file 12943_2024_2056_MOESM2_ESM.xlsx]

## Sheet: Sheet1
Table S4. MS results binding circPTPN12
Gene names	LFQ intensity R2577-1	LFQ intensity R2577-2
SPIN	0	133700000
RBM5	0	145960000
DCUN1D5	0	235080000
RALGAPA1	0	17781000
DKFZp667K0918	0	58521000
TOX4	0	53479000
KIAA1068	0	38617000
COMTD1	0	40803000
KIAA0319L	0	57173000
RNASEH2A	0	72590000
CSTA	0	226160000
IGBP1	0	187150000
RAB43	0	47613000
FCGRT	0	58225000
SMARCD1	0	32210000
LYRM1	0	62277000
CASC4	0	17191000
NUF2	0	23537000
TMEM9	0	51991000
SURB7	0	18457000
ARHGEF7	0	49986000
TTC17	0	41756000
PDLIM2	0	69191000
LAMTOR4	0	81918000
PNLIPRP2	0	30089000
METTL26	0	35336000
OTUD6B	0	46435000
GSTM4	0	60205000
OFD1	0	61310000
SLC4A7	0	30957000
SFRS2IP	0	36990000
KIFBP	0	67908000
CNPY4	0	33690000
OR6B2	0	10490000
DIAPH2	0	8885900
JAGN1	0	150990000
APOC3	0	95787000
VTI1B	0	100700000
SMTN	0	10827000
SAAL1	0	29910000
hCG_1992800	0	121590000
C14orf133	0	22469000
SNX17	0	32281000
GAB1	0	32554000
SPG11	0	12463000
ZNF143	0	7426800
KPNA1	0	49927000
YTHDC2	0	34668000
AADAT	0	28445000
ACAD11	0	17285000
DMTN	0	50948000
SFSWAP	0	26342000
RAD9A	0	51547000
ACYP1	0	54808000
GABARAPL2	0	45424000
DERL2	0	103350000
STX6	0	17196000
NAT1	0	10755000
UBA7	0	21018000
WASF2	0	36876000
TAF10	0	37565000
TAF7	0	45450000
GXYLT1	0	20529000
C8orf86	0	24311000
PAQR6	0	2786700000
NANP	0	20970000
C8orf30A	0	15448000
FMC1	0	128820000
MAK16	0	94547000
DDX28	0	22423000
ABITRAM	0	39992000
ICE1	0	59056000
UBIAD1	0	115820000
