# Supplementary material for: ESRP1-mediated biogenesis of circPTPN12 inhibits hepatocellular carcinoma progression by PDLIM2/ NF-κB pathway
Source: Mol Cancer. 2024 Jul 11;23:143. doi: 10.1186/s12943-024-02056-1 (PMC11238376; doi:10.1186/s12943-024-02056-1)
Supplement: Supplementary file 4 — Supplementary Material 4 [file 12943_2024_2056_MOESM4_ESM.xlsx]

## Sheet: Sheet1
Table S5. MS results binding upstream and downstream flanking sequences of circPTPN12
Gene Names	LFQ intensity NC	LFQ intensity intron 4		Gene Names	LFQ intensity NC	LFQ intensity intron 8
ESRP1	0	89455000000		ESRP1	0	25068000000
DNAJC7	0	27890000		ISG15	0	10633000
RFC4	0	26486000		HMGB1 HMG1	0	5763000
CHMP2B	0	1476700		CHMP2B	0	1214300
SRP19	0	28370000		LPP	0	1102100
AGRN	0	1727700		DKFZp686B24257	0	3273100
GSTP1	0	16102000		GSTP1	0	22195000
ELOB	0	1915900		ABCA13	0	951470
DCXR	0	1097700		HPRT1	0	2615500
TAX1BP2	0	4385800		PCMT1	0	4131800
CASP14 hCG_38589	0	2396400		ELOB	0	2108800
LANCL1	0	475300		TK1	0	1469900
CSTA	0	84511000		DCXR	0	1255700
C1orf57 hCG_15829	0	654010		IDE	0	1250900
AASDHPPT CGI-80 HAH-P HSPC223 x0005	0	8380000		TAX1BP2	0	3544700
CISD1 C10orf70 ZCD1 MDS029	0	1567800		RAB14	0	4508400
				GNPDA1	0	955510
				GPR64	0	2191200
				CASP14 hCG_38589	0	1390200
				LANCL1	0	803380
				CSTA	0	37378000
				M6PR	0	890750
				XDH XDHA	0	10378000
				FNDC3B FAD104 NS5ABP37 UNQ2421/PRO4979/PRO34274	0	1245300
				C1orf57 hCG_15829	0	889470
				SLK KIAA0204 STK2	0	3517000
				S100A14 S100A15	0	2148200
				AASDHPPT CGI-80 HAH-P HSPC223 x0005	0	8213200
				CISD1 C10orf70 ZCD1 MDS029	0	3033700
				KCNIP1 KCHIP1 VABP	0	501810
