# Supplementary material for: ESRP1-mediated biogenesis of circPTPN12 inhibits hepatocellular carcinoma progression by PDLIM2/ NF-κB pathway
Source: Mol Cancer. 2024 Jul 11;23:143. doi: 10.1186/s12943-024-02056-1 (PMC11238376; doi:10.1186/s12943-024-02056-1)
Supplement: Supplementary file 5 — Supplementary Material 5 [file 12943_2024_2056_MOESM5_ESM.xls]

gene_id	BaseMean_DESeq2	BaseMean_control_H97	BaseMean_case_H97_Y	FoldChange	log2FoldChange	p-value	q-value	Regulation	Expression_H97_Y1	Expression_H97_Y2	Expression_H97_Y3	Expression_H97_1	Expression_H97_2	Expression_H97_3	gene_Dbxref	coding_type	description	pathway	pathway_description	GO_ID	GO_term	wiki_ID	wiki_term	Reactome_ID	Reactome_term
AASS	24.829071997357023	39.66866003902543	9.989483955688618	0.2520899382349923	-1.987989558397248	0.0035412574294163	0.010460025120527	Down	0.0137060083347401	0.0542924049753391	0.0689200552914176	0.3191630072215465	0.1044652354062808	0.1471057875405758	10157	protein_coding	aminoadipate-semialdehyde synthase	hsa00310	Lysine degradation	GO:0000122,GO:0003714,GO:0004753,GO:0004754,GO:0005634,GO:0005737,GO:0005739,GO:0005759,GO:0005829,GO:0006554,GO:0019878,GO:0033512,GO:0042393,GO:0043231,GO:0047130,GO:0047131	negative regulation of transcription by RNA polymerase II|transcription corepressor activity|saccharopine dehydrogenase activity|saccharopine dehydrogenase (NAD+, L-lysine-forming) activity|nucleus|cytoplasm|mitochondrion|mitochondrial matrix|cytosol|lysine catabolic process|lysine biosynthetic process via aminoadipic acid|L-lysine catabolic process to acetyl-CoA via saccharopine|histone binding|…			R-HSA-1430728,R-HSA-71064,R-HSA-71291	Metabolism|Lysine catabolism|Metabolism of amino acids and derivatives
ABCC3	2090.866021669622	2954.687484015552	1227.0445593236916	0.4153261251341638	-1.2676834708586886	3.5487653450170445e-18	1.8584660315841506e-16	Down	5.563840378934324	6.304188167399948	5.104101852635703	13.082284138495286	12.75365934500447	16.819917852851095	8714	protein_coding	ATP binding cassette subfamily C member 3	hsa02010,hsa04976,hsa01523	ABC transporters|Bile secretion|Antifolate resistance	GO:0005524,GO:0005886,GO:0006805,GO:0006855,GO:0008559,GO:0009925,GO:0015164,GO:0015431,GO:0015432,GO:0015698,GO:0015721,GO:0015779,GO:0016020,GO:0016323,GO:0016887,GO:0042626,GO:0042908,GO:0042910,GO:0043225,GO:0055085,GO:0071714,GO:0071716,GO:0140359,GO:0150104	ATP binding|plasma membrane|xenobiotic metabolic process|xenobiotic transmembrane transport|ABC-type xenobiotic transporter activity|basal plasma membrane|glucuronoside transmembrane transporter activity|ABC-type glutathione S-conjugate transporter activity|ABC-type bile acid transporter activity|inorganic anion transport|bile acid and bile salt transport|glucuronoside transport|membrane|basolate…	WP2876,WP1604,WP299,WP5238,WP3612,WP2882,WP5066,WP2884,WP1601,WP2875,WP2289	Pregnane X receptor pathway|Codeine and morphine metabolism|Nuclear receptors in lipid metabolism and toxicity|Cholestasis|Photodynamic therapy-induced NFE2L2 (NRF2) survival signaling|Nuclear receptors meta-pathway|FOXA2 pathway|NRF2 pathway|Fluoropyrimidine activity|Constitutive androstane receptor pathway|Drug induction of bile acid pathway	R-HSA-1430728,R-HSA-159418,R-HSA-194068,R-HSA-382551,R-HSA-382556,R-HSA-556833,R-HSA-8957322,R-HSA-9748784,R-HSA-9749641,R-HSA-9753281	Metabolism|Recycling of bile acids and salts|Bile acid and bile salt metabolism|Transport of small molecules|ABC-family proteins mediated transport|Metabolism of lipids|Metabolism of steroids|Drug ADME|Aspirin ADME|Paracetamol ADME
ABCG1	358.6395773977915	562.5918274953898	154.68732730019303	0.2750218120945649	-1.8623820509673408	1.4976600804282348e-11	2.5706391872625976e-10	Down	0.3722059883748745	0.3501668734156699	0.3579475758759586	0.9319063592815672	1.0684631868386598	2.07555796220094	9619	protein_coding	ATP binding cassette subfamily G member 1	hsa02010,hsa05417	ABC transporters|Lipid and atherosclerosis	GO:0000139,GO:0005515,GO:0005524,GO:0005543,GO:0005739,GO:0005768,GO:0005789,GO:0005794,GO:0005886,GO:0008203,GO:0009897,GO:0010033,GO:0010745,GO:0010875,GO:0010887,GO:0015485,GO:0016887,GO:0019534,GO:0032367,GO:0033344,GO:0033700,GO:0033993,GO:0034041,GO:0034204,GO:0034374,GO:0034375,GO:0034436,GO:0042632,GO:0042803,GO:0042987,GO:0043531,GO:0043691,GO:0045542,GO:0046982,GO:0050714,GO:0055037,GO:…	Golgi membrane|protein binding|ATP binding|phospholipid binding|mitochondrion|endosome|endoplasmic reticulum membrane|Golgi apparatus|plasma membrane|cholesterol metabolic process|external side of plasma membrane|response to organic substance|negative regulation of macrophage derived foam cell differentiation|positive regulation of cholesterol efflux|negative regulation of cholesterol storage|cho…	WP299,WP4718,WP5329	Nuclear receptors in lipid metabolism and toxicity|Cholesterol metabolism with Bloch and Kandutsch-Russell pathways|Cholesterol biosynthesis pathway in hepatocytes	R-HSA-1369062,R-HSA-162582,R-HSA-174824,R-HSA-382551,R-HSA-382556,R-HSA-8963899,R-HSA-8964058,R-HSA-9006931,R-HSA-9024446,R-HSA-9029569	ABC transporters in lipid homeostasis|Signal Transduction|Plasma lipoprotein assembly, remodeling, and clearance|Transport of small molecules|ABC-family proteins mediated transport|Plasma lipoprotein remodeling|HDL remodeling|Signaling by Nuclear Receptors|NR1H2 and NR1H3-mediated signaling|NR1H3 & NR1H2 regulate gene expression linked to cholesterol transport and efflux
ABHD1	13.268485569049789	20.877707632430614	5.65926350566895	0.2715614552215373	-1.8806493734306815	0.0190580771086938	0.0452489866165435	Down	0.0542950050842932	0.0672106333811016	0.1092080104160604	0.5037576350333736	0.1484385783645234	0.2396774287080434	84696	protein_coding	abhydrolase domain containing 1			GO:0003674,GO:0005515,GO:0008126,GO:0008150,GO:0016020,GO:0047372,GO:0051792,GO:0051793	molecular_function|protein binding|acetylesterase activity|biological_process|membrane|acylglycerol lipase activity|medium-chain fatty acid biosynthetic process|medium-chain fatty acid catabolic process
ABHD17C	2508.006970685589	3452.851366100573	1563.1625752706038	0.4527411373385954	-1.1432416949991735	2.1664117419562102e-20	1.5483628839333752e-18	Down	17.568769006462368	18.194336921453	17.349989014403633	36.88389601105497	39.01734123802402	46.6081205283905	58489	protein_coding	abhydrolase domain containing 17C%2C depalmitoylase			GO:0002084,GO:0005515,GO:0005886,GO:0008474,GO:0010008,GO:0043197,GO:0055038,GO:0098839,GO:0098978,GO:1902817,GO:1905668	protein depalmitoylation|protein binding|plasma membrane|palmitoyl-(protein) hydrolase activity|endosome membrane|dendritic spine|recycling endosome membrane|postsynaptic density membrane|glutamatergic synapse|negative regulation of protein localization to microtubule|positive regulation of protein localization to endosome			R-HSA-162582,R-HSA-5673001,R-HSA-5683057,R-HSA-5684996,R-HSA-9648002	Signal Transduction|RAF/MAP kinase cascade|MAPK family signaling cascades|MAPK1/MAPK3 signaling|RAS processing
ABLIM3	66.38122770621429	105.807890320957	26.95456509147157	0.2547164499895202	-1.97303596074855	1.2328851179221802e-06	8.168800749029218e-06	Down	0.0642306613713791	0.1037811750809275	0.1053938108364835	0.2361628626670942	0.3831314988750905	0.4986036644686205	22885	protein_coding	actin binding LIM protein family member 3	hsa04360	Axon guidance	GO:0001725,GO:0005515,GO:0005737,GO:0006366,GO:0007010,GO:0015629,GO:0030027,GO:0030032,GO:0045944,GO:0046872,GO:0051015,GO:0060271,GO:0098978,GO:1903955	stress fiber|protein binding|cytoplasm|transcription by RNA polymerase II|cytoskeleton organization|actin cytoskeleton|lamellipodium|lamellipodium assembly|positive regulation of transcription by RNA polymerase II|metal ion binding|actin filament binding|cilium assembly|glutamatergic synapse|positive regulation of protein targeting to mitochondrion			R-HSA-1266738,R-HSA-373752,R-HSA-418885,R-HSA-422475,R-HSA-9675108	Developmental Biology|Netrin-1 signaling|DCC mediated attractive signaling|Axon guidance|Nervous system development
ABTB1	475.4076019902994	723.5505380522609	227.2646659283377	0.3141917228606882	-1.6702829204459908	1.8124073538975585e-22	1.6723053886042078e-20	Down	2.5082549155021807	2.555241444309716	3.126005740900805	9.431933279195343	7.8506477938618335	9.947331836198996	80325	protein_coding	ankyrin repeat and BTB domain containing 1			GO:0000151,GO:0003746,GO:0005515,GO:0005730,GO:0005737,GO:0005829,GO:0005886,GO:0006414	ubiquitin ligase complex|translation elongation factor activity|protein binding|nucleolus|cytoplasm|cytosol|plasma membrane|translational elongation
ACADS	181.52100968712548	276.50492101172813	86.53709836252277	0.3130134411899795	-1.6757034852637414	3.0431589744354887e-10	4.035714779861636e-09	Down	0.7620924594329014	1.2313566336015205	1.4790747233625892	3.633916915248763	3.5356450576530367	4.416093475152628	35	protein_coding	acyl-CoA dehydrogenase short chain	hsa00640,hsa00650,hsa00071,hsa00280,hsa00410	Propanoate metabolism|Butanoate metabolism|Fatty acid degradation|Valine, leucine and isoleucine degradation|beta-Alanine metabolism	GO:0003995,GO:0004085,GO:0005634,GO:0005654,GO:0005739,GO:0005759,GO:0005813,GO:0006635,GO:0016937,GO:0033539,GO:0046359,GO:0050660	acyl-CoA dehydrogenase activity|butyryl-CoA dehydrogenase activity|nucleus|nucleoplasm|mitochondrion|mitochondrial matrix|centrosome|fatty acid beta-oxidation|short-branched-chain-acyl-CoA dehydrogenase activity|fatty acid beta-oxidation using acyl-CoA dehydrogenase|butyrate catabolic process|flavin adenine dinucleotide binding	WP368,WP5323,WP4754,WP143	Mitochondrial long chain fatty acid beta-oxidation|Fatty Acids and Lipoproteins Transport in Hepatocytes|IL-18 signaling pathway|Fatty acid beta-oxidation	R-HSA-1430728,R-HSA-556833,R-HSA-77286,R-HSA-77289,R-HSA-77350,R-HSA-77352,R-HSA-8978868	Metabolism|Metabolism of lipids|mitochondrial fatty acid beta-oxidation of saturated fatty acids|Mitochondrial Fatty Acid Beta-Oxidation|Beta oxidation of hexanoyl-CoA to butanoyl-CoA|Beta oxidation of butanoyl-CoA to acetyl-CoA|Fatty acid metabolism
ACAP1	38.3144599259348	54.01045052844088	22.61846932342869	0.4192032184022149	-1.2542783017832508	0.0067835967430231	0.0184986932918812	Down	0.2637851979149558	0.2298800013266926	0.222840605146747	0.4722120958478578	0.4615484576387631	0.8438776154458231	9744	protein_coding	ArfGAP with coiled-coil%2C ankyrin repeat and PH domains 1	hsa04144	Endocytosis	GO:0005096,GO:0005515,GO:0015031,GO:0016020,GO:0046872,GO:0055038	GTPase activator activity|protein binding|protein transport|membrane|metal ion binding|recycling endosome membrane	WP1433	Nucleotide-binding oligomerization domain (NOD) pathway
ACBD4	357.74413889097525	493.6249305971692	221.8633471847812	0.4495198092680351	-1.1535434016102644	2.75372833673088e-06	1.690329759389293e-05	Down	1.4469671581358976	1.5485989146735033	1.3246906475895923	2.2806178559086976	3.0963444168681367	4.6233445009287	79777	protein_coding	acyl-CoA binding domain containing 4			GO:0000062,GO:0005737,GO:0006631	fatty-acyl-CoA binding|cytoplasm|fatty acid metabolic process			R-HSA-1430728,R-HSA-390918,R-HSA-556833,R-HSA-8978868	Metabolism|Peroxisomal lipid metabolism|Metabolism of lipids|Fatty acid metabolism
ACSM3	32.102907143873466	57.55870526879848	6.647109018948422	0.1155692560610695	-3.113170434309076	3.084278474582707e-06	1.8669466268048528e-05	Down	0.0678343052100084	0.0470235614158235	0.0204661077895834	0.1777065601757024	0.3371891564371789	0.6975300217301824	6296	protein_coding	acyl-CoA synthetase medium chain family member 3	hsa00650	Butanoate metabolism	GO:0004321,GO:0005524,GO:0005739,GO:0005759,GO:0006633,GO:0006637,GO:0008217,GO:0015645,GO:0018729,GO:0042632,GO:0043759,GO:0046872,GO:0047760,GO:0050218	fatty-acyl-CoA synthase activity|ATP binding|mitochondrion|mitochondrial matrix|fatty acid biosynthetic process|acyl-CoA metabolic process|regulation of blood pressure|fatty acid ligase activity|propionate CoA-transferase activity|cholesterol homeostasis|methylbutanoate-CoA ligase activity|metal ion binding|butyrate-CoA ligase activity|propionate-CoA ligase activity			R-HSA-1430728,R-HSA-556833,R-HSA-77286,R-HSA-77289,R-HSA-77352,R-HSA-8978868	Metabolism|Metabolism of lipids|mitochondrial fatty acid beta-oxidation of saturated fatty acids|Mitochondrial Fatty Acid Beta-Oxidation|Beta oxidation of butanoyl-CoA to acetyl-CoA|Fatty acid metabolism
ACSS1	27.50148799422465	12.72639653612434	42.27657945232496	3.296855818459885	1.7210907949423917	0.0162421136702459	0.0394823278917505	Up	0.2082252334342908	0.2461169275553355	0.3985550319817841	0.0586549256171791	0.2003305267196509	0.0139533981971863	84532	protein_coding	acyl-CoA synthetase short chain family member 1	hsa00010,hsa00620,hsa00630,hsa00640	Glycolysis / Gluconeogenesis|Pyruvate metabolism|Glyoxylate and dicarboxylate metabolism|Propanoate metabolism	GO:0003987,GO:0005515,GO:0005524,GO:0005739,GO:0005759,GO:0006069,GO:0006085,GO:0016208,GO:0019413,GO:0019427,GO:0019542,GO:0050218	acetate-CoA ligase activity|protein binding|ATP binding|mitochondrion|mitochondrial matrix|ethanol oxidation|acetyl-CoA biosynthetic process|AMP binding|acetate biosynthetic process|acetyl-CoA biosynthetic process from acetate|propionate biosynthetic process|propionate-CoA ligase activity	WP1982,WP430,WP5111,WP3925	Sterol regulatory element-binding proteins (SREBP) signaling|Statin inhibition of cholesterol production|Familial hyperlipidemia type 4|Amino acid metabolism	R-HSA-1430728,R-HSA-211859,R-HSA-211945,R-HSA-71384	Metabolism|Biological oxidations|Phase I - Functionalization of compounds|Ethanol oxidation
ACSS2	943.982273840592	1300.1898827826387	587.7746648985452	0.4520885342574381	-1.1453227659933394	5.028106978755896e-17	2.1866622843522205e-15	Down	4.490286796175628	5.593234805569731	4.499208683767389	12.312080850787089	11.320416494747164	10.195377209681226	55902	protein_coding	acyl-CoA synthetase short chain family member 2	hsa00010,hsa00620,hsa00630,hsa00640	Glycolysis / Gluconeogenesis|Pyruvate metabolism|Glyoxylate and dicarboxylate metabolism|Propanoate metabolism	GO:0003987,GO:0005524,GO:0005737,GO:0005759,GO:0005829,GO:0006069,GO:0006085,GO:0008610,GO:0016208,GO:0019427,GO:0050218	acetate-CoA ligase activity|ATP binding|cytoplasm|mitochondrial matrix|cytosol|ethanol oxidation|acetyl-CoA biosynthetic process|lipid biosynthetic process|AMP binding|acetyl-CoA biosynthetic process from acetate|propionate-CoA ligase activity	WP3996,WP4966,WP3965,WP521,WP357,WP143	Ethanol effects on histone modifications|Fluoroacetic acid toxicity|Lipid metabolism pathway|Amino acid conjugation of benzoic acid|Fatty acid biosynthesis|Fatty acid beta-oxidation	R-HSA-1430728,R-HSA-1592230,R-HSA-1852241,R-HSA-211859,R-HSA-211945,R-HSA-2151201,R-HSA-71384	Metabolism|Mitochondrial biogenesis|Organelle biogenesis and maintenance|Biological oxidations|Phase I - Functionalization of compounds|Transcriptional activation of mitochondrial biogenesis|Ethanol oxidation
ACTC1	184.74057615989545	263.0402053252415	106.44094699454936	0.4044394088720274	-1.3060045135362583	7.684555816112387e-08	6.489635296715928e-07	Down	2.22400316140773	2.0300723785098778	1.925472745876725	5.82625487811945	6.4599781889695365	3.776363034805221	70	protein_coding	actin alpha cardiac muscle 1	hsa04260,hsa04261,hsa05410,hsa05414	Cardiac muscle contraction|Adrenergic signaling in cardiomyocytes|Hypertrophic cardiomyopathy|Dilated cardiomyopathy	GO:0000146,GO:0005524,GO:0005615,GO:0005737,GO:0005829,GO:0005884,GO:0005925,GO:0007015,GO:0010628,GO:0016020,GO:0016787,GO:0017022,GO:0030017,GO:0030027,GO:0030048,GO:0030175,GO:0030240,GO:0031032,GO:0031674,GO:0033275,GO:0043066,GO:0044297,GO:0055003,GO:0055008,GO:0060047,GO:0070062,GO:0072562,GO:0090131,GO:0098978	microfilament motor activity|ATP binding|extracellular space|cytoplasm|cytosol|actin filament|focal adhesion|actin filament organization|positive regulation of gene expression|membrane|hydrolase activity|myosin binding|sarcomere|lamellipodium|actin filament-based movement|filopodium|skeletal muscle thin filament assembly|actomyosin structure organization|I band|actin-myosin filament sliding|negat…	WP289,WP2406,WP383,WP4657,WP4534,WP5087	Myometrial relaxation and contraction pathways|Cardiac progenitor differentiation|Striated muscle contraction pathway|22q11.2 copy number variation syndrome|Mechanoregulation and pathology of YAP/TAZ via Hippo and non-Hippo mechanisms|Malignant pleural mesothelioma	R-HSA-162582,R-HSA-194315,R-HSA-390522,R-HSA-397014,R-HSA-8980692,R-HSA-9012999,R-HSA-9013026,R-HSA-9716542	Signal Transduction|Signaling by Rho GTPases|Striated Muscle Contraction|Muscle contraction|RHOA GTPase cycle|RHO GTPase cycle|RHOB GTPase cycle|Signaling by Rho GTPases, Miro GTPases and RHOBTB3
ACTG2	20.53313217815133	37.39873311688478	3.6675312394178814	0.0980330368093247	-3.3505881751478768	0.000190047167699	0.0007703934350309	Down	0.0356118804167133	0.0	0.1611654857247673	1.2827785339798374	0.5310560731628854	0.2959124393156797	72	protein_coding	actin gamma 2%2C smooth muscle	hsa04270	Vascular smooth muscle contraction	GO:0005524,GO:0005615,GO:0005737,GO:0005829,GO:0010628,GO:0016787,GO:0030027,GO:0030175,GO:0032982,GO:0044297,GO:0070062,GO:0071944,GO:0072562,GO:0090131	ATP binding|extracellular space|cytoplasm|cytosol|positive regulation of gene expression|hydrolase activity|lamellipodium|filopodium|myosin filament|cell body|extracellular exosome|cell periphery|blood microparticle|mesenchyme migration	WP2636,WP4534,WP5087	Common pathways underlying drug addiction|Mechanoregulation and pathology of YAP/TAZ via Hippo and non-Hippo mechanisms|Malignant pleural mesothelioma	R-HSA-397014,R-HSA-445355	Muscle contraction|Smooth Muscle Contraction
ACTRT3	43.71814144897883	19.90046493865055	67.53581795930711	3.3965478525359005	1.7640691798538524	4.136438094572511e-05	0.0001945397624898	Up	1.1356055379681491	0.9662001154722611	1.1420684207177458	0.4713849957982054	0.3180192163644488	0.2159687099179704	84517	protein_coding	actin related protein T3			GO:0001673,GO:0005737,GO:0005856	male germ cell nucleus|cytoplasm|cytoskeleton
ADA	294.74019089703114	453.0721041073376	136.40827768672443	0.3010973791567295	-1.7316979444270468	8.889440320951614e-20	5.8061029871563726e-18	Down	2.0366615326288366	2.7422926811156856	2.5333648666277098	7.975908351736226	8.329924526925208	9.09260695154952	100	protein_coding	adenosine deaminase	hsa00230,hsa05340	Purine metabolism|Primary immunodeficiency	GO:0000255,GO:0001666,GO:0001829,GO:0001889,GO:0001890,GO:0002314,GO:0002467,GO:0002636,GO:0002686,GO:0002901,GO:0002906,GO:0004000,GO:0005515,GO:0005764,GO:0005829,GO:0005886,GO:0006154,GO:0006157,GO:0006196,GO:0006805,GO:0006939,GO:0007155,GO:0008270,GO:0009897,GO:0009986,GO:0010035,GO:0010460,GO:0014074,GO:0016020,GO:0019239,GO:0019722,GO:0030890,GO:0032261,GO:0032263,GO:0033077,GO:0033089,GO:…	allantoin metabolic process|response to hypoxia|trophectodermal cell differentiation|liver development|placenta development|germinal center B cell differentiation|germinal center formation|positive regulation of germinal center formation|negative regulation of leukocyte migration|mature B cell apoptotic process|negative regulation of mature B cell apoptotic process|adenosine deaminase activity|pr…	WP4792,WP3591,WP3594,WP4224	Purine metabolism|Sleep regulation|Circadian rhythm genes|Purine metabolism and related disorders	R-HSA-1430728,R-HSA-15869,R-HSA-1643685,R-HSA-5668914,R-HSA-74217,R-HSA-8956321,R-HSA-9734207,R-HSA-9734735,R-HSA-9735804,R-HSA-9748784,R-HSA-9755088	Metabolism|Metabolism of nucleotides|Disease|Diseases of metabolism|Purine salvage|Nucleotide salvage|Nucleotide salvage defects|Defective ADA disrupts (deoxy)adenosine deamination|Diseases of nucleotide metabolism|Drug ADME|Ribavirin ADME
ADAM8	20.357465946872484	10.105853970403922	30.609077923341044	3.04539099914065	1.6066274682983104	0.0106882565769714	0.0274591199831768	Up	0.246751534910582	0.1605786311754129	0.2410656642480077	0.0846500738373224	0.0350441908826822	0.1025175415421342	101	protein_coding	ADAM metallopeptidase domain 8			GO:0000902,GO:0001525,GO:0002102,GO:0002523,GO:0002675,GO:0002693,GO:0004222,GO:0004252,GO:0005509,GO:0005515,GO:0005737,GO:0005886,GO:0006508,GO:0006954,GO:0008237,GO:0008270,GO:0009986,GO:0010954,GO:0022407,GO:0022617,GO:0032010,GO:0032127,GO:0033089,GO:0035579,GO:0042581,GO:0043406,GO:0043524,GO:0043621,GO:0045089,GO:0045780,GO:0045785,GO:0048247,GO:0050714,GO:0050839,GO:0051044,GO:0051092,GO:…	cell morphogenesis|angiogenesis|podosome|leukocyte migration involved in inflammatory response|positive regulation of acute inflammatory response|positive regulation of cellular extravasation|metalloendopeptidase activity|serine-type endopeptidase activity|calcium ion binding|protein binding|cytoplasm|plasma membrane|proteolysis|inflammatory response|metallopeptidase activity|zinc ion binding|cel…			R-HSA-1474228,R-HSA-1474244,R-HSA-168249,R-HSA-168256,R-HSA-6798695	Degradation of the extracellular matrix|Extracellular matrix organization|Innate Immune System|Immune System|Neutrophil degranulation
ADAMTS2	21.359482175041627	32.40369020596595	10.315274144117296	0.3178326280929009	-1.6536608582702874	0.0046000917094076	0.0131920735603287	Down	0.0365668576450175	0.0325910421164729	0.0441299574174079	0.1117605447540902	0.1672244156866173	0.0949524070095163	9509	protein_coding	ADAM metallopeptidase with thrombospondin type 1 motif 2			GO:0004222,GO:0005576,GO:0007283,GO:0008237,GO:0008270,GO:0016485,GO:0030198,GO:0030199,GO:0030324,GO:0030574,GO:0031012,GO:0043588,GO:0062023	metalloendopeptidase activity|extracellular region|spermatogenesis|metallopeptidase activity|zinc ion binding|protein processing|extracellular matrix organization|collagen fibril organization|lung development|collagen catabolic process|extracellular matrix|skin development|collagen-containing extracellular matrix	WP4786,WP5312	Type I collagen synthesis in the context of osteogenesis imperfecta|Metabolic pathways of fibroblasts	R-HSA-1474244,R-HSA-1474290,R-HSA-1643685,R-HSA-1650814,R-HSA-3781865,R-HSA-3906995,R-HSA-392499,R-HSA-5083635,R-HSA-5173105,R-HSA-5173214,R-HSA-5668914,R-HSA-597592	Extracellular matrix organization|Collagen formation|Disease|Collagen biosynthesis and modifying enzymes|Diseases of glycosylation|Diseases associated with O-glycosylation of proteins|Metabolism of proteins|Defective B3GALTL causes PpS|O-linked glycosylation|O-glycosylation of TSR domain-containing proteins|Diseases of metabolism|Post-translational protein modification
ADAMTS4	21.663282251730447	34.014705656277435	9.311858847183446	0.2733904330123876	-1.8709653365340213	0.001890216622945	0.005990094073694	Down	0.021869052881451	0.0351926067844136	0.0192443235088033	0.0775811429221598	0.1331650578741163	0.0823410336182636	9507	protein_coding	ADAM metallopeptidase with thrombospondin type 1 motif 4			GO:0001501,GO:0002020,GO:0004222,GO:0005515,GO:0005576,GO:0005615,GO:0006508,GO:0008233,GO:0008237,GO:0016607,GO:0022617,GO:0030198,GO:0031012,GO:0046872,GO:0062023	skeletal system development|protease binding|metalloendopeptidase activity|protein binding|extracellular region|extracellular space|proteolysis|peptidase activity|metallopeptidase activity|nuclear speck|extracellular matrix disassembly|extracellular matrix organization|extracellular matrix|metal ion binding|collagen-containing extracellular matrix	WP4808,WP474	Endochondral ossification with skeletal dysplasias|Endochondral ossification	R-HSA-1474228,R-HSA-1474228,R-HSA-1474244,R-HSA-1474244,R-HSA-1643685,R-HSA-3781865,R-HSA-3906995,R-HSA-392499,R-HSA-5083635,R-HSA-5173105,R-HSA-5173214,R-HSA-5668914,R-HSA-597592	Degradation of the extracellular matrix|Degradation of the extracellular matrix|Extracellular matrix organization|Extracellular matrix organization|Disease|Diseases of glycosylation|Diseases associated with O-glycosylation of proteins|Metabolism of proteins|Defective B3GALTL causes PpS|O-linked glycosylation|O-glycosylation of TSR domain-containing proteins|Diseases of metabolism|Post-translation…
ADAMTSL4	639.570171150074	969.4812425830656	309.6590997170821	0.3194206961800186	-1.6464703027739218	9.214948096933959e-26	1.2361498450956257e-23	Down	1.4493347967939858	1.7953170955884783	1.3192362789513448	4.64952554709709	5.045465479714879	5.256083508217146	54507	protein_coding	ADAMTS like 4			GO:0002020,GO:0002064,GO:0005515,GO:0005576,GO:0005614,GO:0005788,GO:0006915,GO:0030198,GO:0043065,GO:0062023,GO:0070285	protease binding|epithelial cell development|protein binding|extracellular region|interstitial matrix|endoplasmic reticulum lumen|apoptotic process|extracellular matrix organization|positive regulation of apoptotic process|collagen-containing extracellular matrix|pigment cell development			R-HSA-1643685,R-HSA-3781865,R-HSA-3906995,R-HSA-392499,R-HSA-5083635,R-HSA-5173105,R-HSA-5173214,R-HSA-5668914,R-HSA-597592	Disease|Diseases of glycosylation|Diseases associated with O-glycosylation of proteins|Metabolism of proteins|Defective B3GALTL causes PpS|O-linked glycosylation|O-glycosylation of TSR domain-containing proteins|Diseases of metabolism|Post-translational protein modification
ADAMTSL5	364.6621414464664	516.0580158814377	213.2662670114952	0.4132711210012847	-1.2748395418303766	1.5923099217060187e-11	2.7091017292323166e-10	Down	1.6467594291704462	2.296228441657957	2.1129951795789434	4.52478406849642	5.099580026830502	5.691644981587102	339366	protein_coding	ADAMTS like 5			GO:0001527,GO:0005515,GO:0005576,GO:0008201,GO:0031012,GO:0050436	microfibril|protein binding|extracellular region|heparin binding|extracellular matrix|microfibril binding			R-HSA-1643685,R-HSA-3781865,R-HSA-3906995,R-HSA-392499,R-HSA-5083635,R-HSA-5173105,R-HSA-5173214,R-HSA-5668914,R-HSA-597592	Disease|Diseases of glycosylation|Diseases associated with O-glycosylation of proteins|Metabolism of proteins|Defective B3GALTL causes PpS|O-linked glycosylation|O-glycosylation of TSR domain-containing proteins|Diseases of metabolism|Post-translational protein modification
ADGRA2	654.8314819908979	949.3308343387492	360.33212964304647	0.3796167644407958	-1.3973843895632525	1.0309895594690748e-16	4.28081593513838e-15	Down	1.1356853619446046	1.5209498948335334	1.4640966544011684	3.5026495986720465	3.500805234162088	4.334452139749882	25960	protein_coding	adhesion G protein-coupled receptor A2			GO:0002040,GO:0004930,GO:0005515,GO:0005886,GO:0007166,GO:0007186,GO:0007417,GO:0009986,GO:0010595,GO:0016020,GO:0016055,GO:0030175,GO:0043542,GO:0045765,GO:0050920,GO:0090210,GO:0090263,GO:1900747,GO:1990909	sprouting angiogenesis|G protein-coupled receptor activity|protein binding|plasma membrane|cell surface receptor signaling pathway|G protein-coupled receptor signaling pathway|central nervous system development|cell surface|positive regulation of endothelial cell migration|membrane|Wnt signaling pathway|filopodium|endothelial cell migration|regulation of angiogenesis|regulation of chemotaxis|regu…
ADGRE2	130.56987048958948	200.56681873529325	60.57292224388567	0.3020351358452966	-1.7272117063924968	3.9496287939698115e-10	5.155507225901164e-09	Down	0.14905220366507	0.2000892790871419	0.2531652545343435	0.8207191788013011	0.668461100759907	0.6020634526989572	30817	protein_coding	adhesion G protein-coupled receptor E2			GO:0004930,GO:0005509,GO:0005515,GO:0005886,GO:0006954,GO:0007155,GO:0007166,GO:0007186,GO:0007189,GO:0016020,GO:0016477,GO:0031256,GO:0032587,GO:0035374,GO:0043304,GO:0071621	G protein-coupled receptor activity|calcium ion binding|protein binding|plasma membrane|inflammatory response|cell adhesion|cell surface receptor signaling pathway|G protein-coupled receptor signaling pathway|adenylate cyclase-activating G protein-coupled receptor signaling pathway|membrane|cell migration|leading edge membrane|ruffle membrane|chondroitin sulfate binding|regulation of mast cell de…	WP334,WP117	GPCRs, class B secretin-like|GPCRs, other	R-HSA-162582,R-HSA-372790,R-HSA-373080,R-HSA-500792	Signal Transduction|Signaling by GPCR|Class B/2 (Secretin family receptors)|GPCR ligand binding
ADGRG3	37.59201470690946	73.18737265817111	1.9966567556477823	0.0272772142834762	-5.196159874761121	9.238379230884008e-13	1.9816493900047503e-11	Down	0.0	0.0150000268775731	0.0076165547077508	0.2769373863888609	0.2861091555782059	0.3067869489426993	222487	protein_coding	adhesion G protein-coupled receptor G3			GO:0004930,GO:0005515,GO:0005886,GO:0007166,GO:0007186,GO:0007189,GO:0016020,GO:0030183,GO:0030334,GO:0032792,GO:0035579,GO:1901223	G protein-coupled receptor activity|protein binding|plasma membrane|cell surface receptor signaling pathway|G protein-coupled receptor signaling pathway|adenylate cyclase-activating G protein-coupled receptor signaling pathway|membrane|B cell differentiation|regulation of cell migration|negative regulation of CREB transcription factor activity|specific granule membrane|negative regulation of NIK/…			R-HSA-168249,R-HSA-168256,R-HSA-6798695	Innate Immune System|Immune System|Neutrophil degranulation
ADIRF	21.052723133203283	32.45334070547977	9.652105560926769	0.2974064249400633	-1.7494922802843742	0.0033074030029093	0.0098325606832143	Down	0.426263417109144	0.2532779657940463	0.5572961408731855	1.7215618249876332	1.4408248611267782	1.1954190020082291	10974	protein_coding	adipogenesis regulatory factor			GO:0003674,GO:0005515,GO:0005634,GO:0005654,GO:0005829,GO:0030154,GO:0045600,GO:0045944,GO:0070062	molecular_function|protein binding|nucleus|nucleoplasm|cytosol|cell differentiation|positive regulation of fat cell differentiation|positive regulation of transcription by RNA polymerase II|extracellular exosome			R-HSA-1266738,R-HSA-381340	Developmental Biology|Transcriptional regulation of white adipocyte differentiation
ADIRF-AS1	175.46197069701907	317.65092579102816	33.27301560300983	0.104761698883117	-3.2548167342254426	3.69589075947222e-18	1.9239593717742107e-16	Down	0.1072037368977671	0.4409896824979338	0.2736813056465734	2.214341077659902	2.320102765878329	3.648837307579988	100133190	non_coding	ADIRF antisense RNA 1
ADNP-AS1	26.902461471916496	13.251786811162503	40.553136132670495	3.06135133821057	1.6141686263111887	0.0177096968421295	0.042559493553881	Up	1.6590784094816422	0.8985103393712167	0.5996245353676197	0.6508150858035142	0.3608022089054276	0.0807767770513158	101927631	non_coding	ADNP antisense RNA 1
ADORA2A	7.626788766869635	1.6157809236308798	13.63779661010839	8.337914687891748	3.059686610814428	0.0057153391156977	0.0159140665557484	Up	0.1533814419095743	0.113920577154137	0.1253316643929294	0.020927900738052	0.0285909313420907	0.0	135	protein_coding	adenosine A2a receptor	hsa04015,hsa04020,hsa04024,hsa04080,hsa04270,hsa05012,hsa05034	Rap1 signaling pathway|Calcium signaling pathway|cAMP signaling pathway|Neuroactive ligand-receptor interaction|Vascular smooth muscle contraction|Parkinson disease|Alcoholism	GO:0001609,GO:0001963,GO:0001973,GO:0001975,GO:0005515,GO:0005882,GO:0005886,GO:0006355,GO:0006469,GO:0006909,GO:0006915,GO:0006954,GO:0006968,GO:0007188,GO:0007189,GO:0007205,GO:0007267,GO:0007271,GO:0007417,GO:0007596,GO:0007600,GO:0007626,GO:0008015,GO:0008285,GO:0008289,GO:0009410,GO:0010035,GO:0012505,GO:0014049,GO:0014057,GO:0014061,GO:0014069,GO:0014074,GO:0016020,GO:0019899,GO:0030425,GO:…	G protein-coupled adenosine receptor activity|synaptic transmission, dopaminergic|G protein-coupled adenosine receptor signaling pathway|response to amphetamine|protein binding|intermediate filament|plasma membrane|regulation of DNA-templated transcription|negative regulation of protein kinase activity|phagocytosis|apoptotic process|inflammatory response|cellular defense response|adenylate cyclas…	WP80,WP4900,WP4222,WP3869,WP455,WP3591,WP3594,WP727,WP117	Nucleotide GPCRs|Purinergic signaling|Phosphodiesterases in neuronal function|Cannabinoid receptor signaling|GPCRs, class A rhodopsin-like|Sleep regulation|Circadian rhythm genes|Monoamine transport|GPCRs, other	R-HSA-162582,R-HSA-162582,R-HSA-166520,R-HSA-187015,R-HSA-187024,R-HSA-187037,R-HSA-372790,R-HSA-373076,R-HSA-388396,R-HSA-392499,R-HSA-417973,R-HSA-418038,R-HSA-418555,R-HSA-500792,R-HSA-5683826,R-HSA-9006934	Signal Transduction|Signal Transduction|Signaling by NTRKs|Activation of TRKA receptors|NGF-independant TRKA activation|Signaling by NTRK1 (TRKA)|Signaling by GPCR|Class A/1 (Rhodopsin-like receptors)|GPCR downstream signalling|Metabolism of proteins|Adenosine P1 receptors|Nucleotide-like (purinergic) receptors|G alpha (s) signalling events|GPCR ligand binding|Surfactant metabolism|Signaling by R…
ADRB1	18.13963471822917	30.954848782547263	5.324420653911087	0.1718848944708483	-2.5404853309297777	0.000182031941843	0.0007404840293446	Down	0.0263837277914544	0.0609650648168295	0.0530677622184656	0.3167901578650438	0.3322406087645569	0.2100975884850117	153	protein_coding	adrenoceptor beta 1	hsa04020,hsa04024,hsa04022,hsa04080,hsa04540,hsa04923,hsa04924,hsa04261,hsa04970,hsa05207,hsa05414	Calcium signaling pathway|cAMP signaling pathway|cGMP-PKG signaling pathway|Neuroactive ligand-receptor interaction|Gap junction|Regulation of lipolysis in adipocytes|Renin secretion|Adrenergic signaling in cardiomyocytes|Salivary secretion|Chemical carcinogenesis - receptor activation|Dilated cardiomyopathy	GO:0001996,GO:0001997,GO:0002024,GO:0002025,GO:0004939,GO:0004940,GO:0005085,GO:0005515,GO:0005769,GO:0005886,GO:0007190,GO:0009409,GO:0030165,GO:0031649,GO:0031694,GO:0040015,GO:0042596,GO:0043547,GO:0045187,GO:0046982,GO:0050873,GO:0060078,GO:0071880,GO:0098685,GO:0098992,GO:0099579,GO:0120162	positive regulation of heart rate by epinephrine-norepinephrine|positive regulation of the force of heart contraction by epinephrine-norepinephrine|diet induced thermogenesis|norepinephrine-epinephrine-mediated vasodilation involved in regulation of systemic arterial blood pressure|beta-adrenergic receptor activity|beta1-adrenergic receptor activity|guanyl-nucleotide exchange factor activity|prot…	WP4589,WP455,WP2197,WP3298,WP58,WP536	Major receptors targeted by epinephrine and norepinephrine|GPCRs, class A rhodopsin-like|Endothelin pathways|Melatonin metabolism and effects|Monoamine GPCRs|Calcium regulation in cardiac cells	R-HSA-162582,R-HSA-372790,R-HSA-373076,R-HSA-375280,R-HSA-388396,R-HSA-390696,R-HSA-418555,R-HSA-500792	Signal Transduction|Signaling by GPCR|Class A/1 (Rhodopsin-like receptors)|Amine ligand-binding receptors|GPCR downstream signalling|Adrenoceptors|G alpha (s) signalling events|GPCR ligand binding
ADSS1	423.33782645777165	642.7398057008254	203.9358472147176	0.3173539084131261	-1.655835484459791	4.6173355610632944e-10	5.968992946581378e-09	Down	2.38884808984697	2.3539721382836487	2.4975896143217264	5.331262331288838	6.395732303904352	11.951662831434977	122622	protein_coding	adenylosuccinate synthase 1	hsa00230,hsa00250	Purine metabolism|Alanine, aspartate and glutamate metabolism	GO:0000287,GO:0002376,GO:0004019,GO:0005525,GO:0005737,GO:0005829,GO:0006167,GO:0042301,GO:0044208,GO:0046040	magnesium ion binding|immune system process|adenylosuccinate synthase activity|GTP binding|cytoplasm|cytosol|AMP biosynthetic process|phosphate ion binding|'de novo' AMP biosynthetic process|IMP metabolic process			R-HSA-1430728,R-HSA-15869,R-HSA-73817,R-HSA-8956320	Metabolism|Metabolism of nucleotides|Purine ribonucleoside monophosphate biosynthesis|Nucleotide biosynthesis
AFAP1L2	4.104679330333277	8.209358660666554	0.0	0.0223495884345504	-5.4836079252072985	0.0033175500333239	0.0098593652063968	Down	0.0	0.0	0.0	0.0698959486131548	0.0538657502395404	0.0051161602862702	84632	protein_coding	actin filament associated protein 1 like 2			GO:0005737,GO:0005829,GO:0005886,GO:0006954,GO:0007346,GO:0017124,GO:0030296,GO:0032675,GO:0032757,GO:0042169,GO:0045742,GO:0045893	cytoplasm|cytosol|plasma membrane|inflammatory response|regulation of mitotic cell cycle|SH3 domain binding|protein tyrosine kinase activator activity|regulation of interleukin-6 production|positive regulation of interleukin-8 production|SH2 domain binding|positive regulation of epidermal growth factor receptor signaling pathway|positive regulation of DNA-templated transcription
AFF1	6123.947507311175	3707.67855837113	8540.21645625122	2.3032308110982584	1.2036589935630222	5.843815693881589e-22	5.173111770842692e-20	Up	24.432096610920123	19.286186808849376	18.74560176859932	9.731588286690744	10.551193272167966	8.159580880915023	4299	protein_coding	AF4/FMR2 family member 1	hsa05202	Transcriptional misregulation in cancer	GO:0005515,GO:0008023,GO:0010468,GO:0032783	protein binding|transcription elongation factor complex|regulation of gene expression|super elongation complex
AFF1-AS1	178.19909727169662	106.0002355264358	250.3979590169576	2.3616299930264875	1.2397829490532066	4.763690844213544e-06	2.760850934936524e-05	Up	4.438421259453006	3.1978784807132614	2.6947918791322927	1.8749031895144272	1.652972323289056	1.0704480352173087	100506746	non_coding	AFF1 antisense RNA 1
AGBL4	6.009750378893812	1.3692292487502105	10.650271509037411	7.91144531212474	2.9839412792947413	0.0168139570939842	0.0406908961645838	Up	0.0155463206511352	0.0333570641329337	0.0338753931485688	0.0056565183962858	0.0	0.0053825081363649	84871	protein_coding	AGBL carboxypeptidase 4			GO:0004181,GO:0005794,GO:0005814,GO:0005829,GO:0006508,GO:0008270,GO:0008285,GO:0015631,GO:0021954,GO:0035608,GO:0035609,GO:0035610,GO:0036064,GO:0051607,GO:0098957,GO:0098958,GO:0120222,GO:1904115,GO:2000060	metallocarboxypeptidase activity|Golgi apparatus|centriole|cytosol|proteolysis|zinc ion binding|negative regulation of cell population proliferation|tubulin binding|central nervous system neuron development|protein deglutamylation|C-terminal protein deglutamylation|protein side chain deglutamylation|ciliary basal body|defense response to virus|anterograde axonal transport of mitochondrion|retrogr…			R-HSA-392499,R-HSA-597592,R-HSA-8955332	Metabolism of proteins|Post-translational protein modification|Carboxyterminal post-translational modifications of tubulin
AJUBA-DT	43.26944381472515	67.25088809355312	19.28799953589716	0.2865725453858851	-1.8030276937063288	7.320107672135521e-05	0.0003271536588784	Down	0.1476134425914999	0.2321714686445425	0.1222558485676218	0.4359911328547259	0.7769153662938509	0.6223065998108682	107984660	non_coding
AK9	185.15455541501075	115.48610620955576	254.82300462046567	2.206670740560318	1.14187137977693	4.317865636614399e-07	3.145332449328258e-06	Up	0.4624235526076386	0.4021755913467233	0.4410302714587746	0.2533100385317532	0.2103519559074866	0.1577389662570322	221264	protein_coding	adenylate kinase 9	hsa00230,hsa00240	Purine metabolism|Pyrimidine metabolism	GO:0004017,GO:0004550,GO:0005524,GO:0005634,GO:0005654,GO:0005737,GO:0005829,GO:0006174,GO:0006186,GO:0006756,GO:0006757,GO:0031965,GO:0050145,GO:0061508,GO:0061565,GO:0061566,GO:0061567,GO:0061568,GO:0061569,GO:0061570,GO:0061571	adenylate kinase activity|nucleoside diphosphate kinase activity|ATP binding|nucleus|nucleoplasm|cytoplasm|cytosol|dADP phosphorylation|dGDP phosphorylation|AMP phosphorylation|ATP generation from ADP|nuclear membrane|nucleoside monophosphate kinase activity|CDP phosphorylation|dAMP phosphorylation|CMP phosphorylation|dCMP phosphorylation|GDP phosphorylation|UDP phosphorylation|dCDP phosphorylati…			R-HSA-1430728,R-HSA-15869,R-HSA-499943	Metabolism|Metabolism of nucleotides|Interconversion of nucleotide di- and triphosphates
AKAP12	90.59239746284253	39.44492182932032	141.73987309636468	3.5957518926257745	1.8462934781306728	3.747270655713233e-10	4.906055027401133e-09	Up	0.3500998035472609	0.2985514309796464	0.3863234610258485	0.1114606324398679	0.0966815447184561	0.0934349651043556	9590	protein_coding	A-kinase anchoring protein 12			GO:0005515,GO:0005516,GO:0005737,GO:0005829,GO:0005856,GO:0005886,GO:0005925,GO:0005938,GO:0007165,GO:0007186,GO:0007193,GO:0008179,GO:0010738,GO:0010739,GO:0032496,GO:0032760,GO:0035733,GO:0043025,GO:0043116,GO:0050804,GO:0051018,GO:0051602,GO:0051770,GO:0061870,GO:0070374,GO:0071347,GO:0071356,GO:0090036,GO:0098685,GO:1900143	protein binding|calmodulin binding|cytoplasm|cytosol|cytoskeleton|plasma membrane|focal adhesion|cell cortex|signal transduction|G protein-coupled receptor signaling pathway|adenylate cyclase-inhibiting G protein-coupled receptor signaling pathway|adenylate cyclase binding|regulation of protein kinase A signaling|positive regulation of protein kinase A signaling|response to lipopolysaccharide|pos…	WP35	G protein signaling pathways	R-HSA-162582,R-HSA-194315,R-HSA-9012999,R-HSA-9013405,R-HSA-9035034,R-HSA-9716542	Signal Transduction|Signaling by Rho GTPases|RHO GTPase cycle|RHOD GTPase cycle|RHOF GTPase cycle|Signaling by Rho GTPases, Miro GTPases and RHOBTB3
AKAP5	46.735963104498246	29.609506890579468	63.86241931841703	2.1593399443154766	1.1105903843384115	0.0160499043843321	0.0390750080355114	Up	0.3419635346042387	0.1958443466044298	0.2527529081829544	0.2023750906887624	0.1105909741383909	0.0727493228188897	9495	protein_coding	A-kinase anchoring protein 5			GO:0005515,GO:0005516,GO:0005829,GO:0005886,GO:0007165,GO:0007193,GO:0007194,GO:0007268,GO:0008179,GO:0008287,GO:0009898,GO:0010738,GO:0014069,GO:0017124,GO:0030346,GO:0031698,GO:0032590,GO:0034237,GO:0035254,GO:0043197,GO:0045121,GO:0045762,GO:0050811,GO:0051018,GO:0060076,GO:0060090,GO:0070886,GO:0097110,GO:0098837,GO:1900273,GO:1901387,GO:1903078,GO:1905665,GO:1905751	protein binding|calmodulin binding|cytosol|plasma membrane|signal transduction|adenylate cyclase-inhibiting G protein-coupled receptor signaling pathway|negative regulation of adenylate cyclase activity|chemical synaptic transmission|adenylate cyclase binding|protein serine/threonine phosphatase complex|cytoplasmic side of plasma membrane|regulation of protein kinase A signaling|postsynaptic dens…	WP35,WP4549	G protein signaling pathways|Fragile X syndrome	R-HSA-112314,R-HSA-112315,R-HSA-112316,R-HSA-1266738,R-HSA-1266738,R-HSA-1430728,R-HSA-163685,R-HSA-376176,R-HSA-376176,R-HSA-381676,R-HSA-399719,R-HSA-399721,R-HSA-422356,R-HSA-422475,R-HSA-422475,R-HSA-9010642,R-HSA-9010642,R-HSA-9675108,R-HSA-9675108	Neurotransmitter receptors and postsynaptic signal transmission|Transmission across Chemical Synapses|Neuronal System|Developmental Biology|Developmental Biology|Metabolism|Integration of energy metabolism|Signaling by ROBO receptors|Signaling by ROBO receptors|Glucagon-like Peptide-1 (GLP1) regulates insulin secretion|Trafficking of AMPA receptors|Glutamate binding, activation of AMPA receptors …
AKAP9	1592.1018883854829	1001.4426908253968	2182.7610859455685	2.1788744991164952	1.123583101127258	5.661629716074634e-12	1.0627896729669056e-10	Up	5.0068677483919375	3.4493498672879177	4.708286027675091	1.983175222271784	2.5905893618545868	1.7619951496837951	10142	protein_coding	A-kinase anchoring protein 9			GO:0003677,GO:0005102,GO:0005515,GO:0005794,GO:0005795,GO:0005801,GO:0005813,GO:0005829,GO:0005856,GO:0007020,GO:0007165,GO:0007194,GO:0007268,GO:0008076,GO:0015459,GO:0031116,GO:0031503,GO:0033138,GO:0034237,GO:0034705,GO:0043025,GO:0043231,GO:0044307,GO:0044325,GO:0051602,GO:0051661,GO:0060090,GO:0060306,GO:0060307,GO:0071320,GO:0086091,GO:0097060,GO:0098909,GO:0098962,GO:0098978,GO:0099147,GO:…	DNA binding|signaling receptor binding|protein binding|Golgi apparatus|Golgi stack|cis-Golgi network|centrosome|cytosol|cytoskeleton|microtubule nucleation|signal transduction|negative regulation of adenylate cyclase activity|chemical synaptic transmission|voltage-gated potassium channel complex|potassium channel regulator activity|positive regulation of microtubule polymerization|protein-contain…	WP35,WP4008	G protein signaling pathways|NO/cGMP/PKG mediated neuroprotection	R-HSA-1640170,R-HSA-1643685,R-HSA-1852241,R-HSA-2565942,R-HSA-380259,R-HSA-380270,R-HSA-380284,R-HSA-380287,R-HSA-380320,R-HSA-397014,R-HSA-453274,R-HSA-5576890,R-HSA-5576891,R-HSA-5576893,R-HSA-5617833,R-HSA-5620912,R-HSA-5663202,R-HSA-6802952,R-HSA-6802957,R-HSA-68877,R-HSA-68886,R-HSA-69275,R-HSA-69278,R-HSA-8854518	Cell Cycle|Disease|Organelle biogenesis and maintenance|Regulation of PLK1 Activity at G2/M Transition|Loss of Nlp from mitotic centrosomes|Recruitment of mitotic centrosome proteins and complexes|Loss of proteins required for interphase microtubule organization from the centrosome|Centrosome maturation|Recruitment of NuMA to mitotic centrosomes|Muscle contraction|Mitotic G2-G2/M phases|Phase 3 -…
AKR1A1	2614.950574031536	3597.1375513343432	1632.7635967287274	0.4539384442360213	-1.1394314189931662	1.0512188182419187e-13	2.7199117168131787e-12	Down	25.44275264009573	29.83036476588305	27.5074665686182	55.875907519215424	55.86188456613938	78.42017500173677	10327	protein_coding	aldo-keto reductase family 1 member A1	hsa00010,hsa00040,hsa00053,hsa00620,hsa00561,hsa05208	Glycolysis / Gluconeogenesis|Pentose and glucuronate interconversions|Ascorbate and aldarate metabolism|Pyruvate metabolism|Glycerolipid metabolism|Chemical carcinogenesis - reactive oxygen species	GO:0004032,GO:0004033,GO:0004745,GO:0005515,GO:0005615,GO:0005829,GO:0006629,GO:0016324,GO:0016657,GO:0019640,GO:0019853,GO:0042840,GO:0044597,GO:0044598,GO:0045202,GO:0046185,GO:0047655,GO:0047939,GO:0047941,GO:0047956,GO:0070062,GO:0110095,GO:1901687,GO:1990002	alditol:NADP+ 1-oxidoreductase activity|aldo-keto reductase (NADP) activity|NAD-retinol dehydrogenase activity|protein binding|extracellular space|cytosol|lipid metabolic process|apical plasma membrane|oxidoreductase activity, acting on NAD(P)H, nitrogenous group as acceptor|glucuronate catabolic process to xylulose 5-phosphate|L-ascorbic acid biosynthetic process|D-glucuronate catabolic process|…	WP696,WP702	Benzo(a)pyrene metabolism|Metapathway biotransformation Phase I and II	R-HSA-1430728,R-HSA-156580,R-HSA-156590,R-HSA-211859,R-HSA-5661270,R-HSA-71387	Metabolism|Phase II - Conjugation of compounds|Glutathione conjugation|Biological oxidations|Formation of xylulose-5-phosphate|Metabolism of carbohydrates
AKR1C3	2753.079180584077	1789.903730940857	3716.2546302272967	2.076351534732729	1.0540507184940993	1.1487125733632947e-23	1.1783763862872053e-21	Up	51.23429675019921	51.71267050177688	51.77695155385544	29.324886953332523	25.95002148535752	22.862259173331925	8644	protein_coding	aldo-keto reductase family 1 member C3	hsa00140,hsa00590,hsa00790,hsa04913,hsa05208	Steroid hormone biosynthesis|Arachidonic acid metabolism|Folate biosynthesis|Ovarian steroidogenesis|Chemical carcinogenesis - reactive oxygen species	GO:0001523,GO:0001758,GO:0004032,GO:0004033,GO:0004745,GO:0005634,GO:0005737,GO:0005829,GO:0006693,GO:0007186,GO:0007584,GO:0008202,GO:0008284,GO:0008584,GO:0009267,GO:0010942,GO:0016488,GO:0016655,GO:0018636,GO:0019371,GO:0030216,GO:0032052,GO:0034614,GO:0035410,GO:0036130,GO:0036131,GO:0042448,GO:0042572,GO:0042574,GO:0043170,GO:0044594,GO:0044597,GO:0044598,GO:0045550,GO:0045703,GO:0047017,GO:…	retinoid metabolic process|retinal dehydrogenase activity|alditol:NADP+ 1-oxidoreductase activity|aldo-keto reductase (NADP) activity|NAD-retinol dehydrogenase activity|nucleus|cytoplasm|cytosol|prostaglandin metabolic process|G protein-coupled receptor signaling pathway|response to nutrient|steroid metabolic process|positive regulation of cell population proliferation|male gonad development|cell…	WP167,WP5276,WP98,WP696,WP5280,WP702,WP5279,WP4313	Eicosanoid synthesis|Estrogen metabolism|Prostaglandin synthesis and regulation|Benzo(a)pyrene metabolism|Glucocorticoid biosynthesis|Metapathway biotransformation Phase I and II|Mineralocorticoid biosynthesis|Ferroptosis	R-HSA-1430728,R-HSA-162582,R-HSA-192105,R-HSA-193368,R-HSA-193775,R-HSA-193807,R-HSA-194068,R-HSA-196854,R-HSA-2142753,R-HSA-2162123,R-HSA-2187338,R-HSA-5362517,R-HSA-5365859,R-HSA-556833,R-HSA-6806667,R-HSA-8957322,R-HSA-8978868,R-HSA-9006931,R-HSA-9709957,R-HSA-975634	Metabolism|Signal Transduction|Synthesis of bile acids and bile salts|Synthesis of bile acids and bile salts via 7alpha-hydroxycholesterol|Synthesis of bile acids and bile salts via 24-hydroxycholesterol|Synthesis of bile acids and bile salts via 27-hydroxycholesterol|Bile acid and bile salt metabolism|Metabolism of vitamins and cofactors|Arachidonic acid metabolism|Synthesis of Prostaglandins (P…
ALDH1A2	13.690637609269508	23.056613143667057	4.3246620748719575	0.1872568360519757	-2.416909707801393	0.0062295881672012	0.0171596569337898	Down	0.022856370797671	0.0452694653799507	0.0306485992744046	0.2245394321490311	0.2953961560897201	0.0395671119060749	8854	protein_coding	aldehyde dehydrogenase 1 family member A2	hsa00830	Retinol metabolism	GO:0001568,GO:0001758,GO:0001822,GO:0001889,GO:0002138,GO:0003007,GO:0004028,GO:0004029,GO:0005737,GO:0005829,GO:0006776,GO:0007494,GO:0008283,GO:0008284,GO:0008285,GO:0009855,GO:0009954,GO:0010628,GO:0014032,GO:0016331,GO:0016918,GO:0021915,GO:0021983,GO:0030182,GO:0030324,GO:0030902,GO:0031016,GO:0031076,GO:0032355,GO:0033189,GO:0034097,GO:0035115,GO:0035799,GO:0042572,GO:0042573,GO:0042574,GO:…	blood vessel development|retinal dehydrogenase activity|kidney development|liver development|retinoic acid biosynthetic process|heart morphogenesis|3-chloroallyl aldehyde dehydrogenase activity|aldehyde dehydrogenase (NAD+) activity|cytoplasm|cytosol|vitamin A metabolic process|midgut development|cell population proliferation|positive regulation of cell population proliferation|negative regulatio…	WP3996,WP4657,WP5236,WP5052,WP716	Ethanol effects on histone modifications|22q11.2 copy number variation syndrome|Markers of kidney cell lineage|Nephrogenesis|Vitamin A and carotenoid metabolism	R-HSA-162582,R-HSA-5362517,R-HSA-5365859,R-HSA-9006931	Signal Transduction|Signaling by Retinoic Acid|RA biosynthesis pathway|Signaling by Nuclear Receptors
ALKBH7	637.46732127277	872.3952090776999	402.53943346784	0.4615120134704577	-1.1155598921979546	1.1068059585381188e-08	1.104841963992344e-07	Down	6.686595677654696	9.250982359898437	7.812461013718089	15.606423744054409	15.484797923165386	22.571829075201567	84266	protein_coding	alkB homolog 7			GO:0005515,GO:0005739,GO:0005759,GO:0006631,GO:0006974,GO:0010883,GO:0046872,GO:0051213,GO:1902445	protein binding|mitochondrion|mitochondrial matrix|fatty acid metabolic process|cellular response to DNA damage stimulus|regulation of lipid storage|metal ion binding|dioxygenase activity|regulation of mitochondrial membrane permeability involved in programmed necrotic cell death
ALOX15B	32.57332968167269	60.48429403428506	4.662365329060298	0.076919212440944	-3.700512198461464	3.682393526402543e-08	3.303357032249689e-07	Down	0.0396391787211617	0.0196273989065464	0.0797295411602606	0.3785955791655754	1.0738543205302993	0.4426000317656637	247	protein_coding	arachidonate 15-lipoxygenase type B	hsa00590,hsa04726	Arachidonic acid metabolism|Serotonergic synapse	GO:0005506,GO:0005509,GO:0005515,GO:0005634,GO:0005829,GO:0005856,GO:0005886,GO:0005912,GO:0005925,GO:0006629,GO:0006644,GO:0006915,GO:0008285,GO:0008289,GO:0010744,GO:0016020,GO:0016165,GO:0019369,GO:0019898,GO:0030336,GO:0030850,GO:0030856,GO:0032722,GO:0034440,GO:0035360,GO:0036403,GO:0043651,GO:0045618,GO:0045786,GO:0045926,GO:0050473,GO:0051122,GO:0070062,GO:0071926,GO:1901696,GO:1990136,GO:…	iron ion binding|calcium ion binding|protein binding|nucleus|cytosol|cytoskeleton|plasma membrane|adherens junction|focal adhesion|lipid metabolic process|phospholipid metabolic process|apoptotic process|negative regulation of cell population proliferation|lipid binding|positive regulation of macrophage derived foam cell differentiation|membrane|linoleate 13S-lipoxygenase activity|arachidonic aci…	WP167,WP15,WP5122,WP4721,WP5321	Eicosanoid synthesis|Selenium micronutrient network|Prostaglandin and leukotriene metabolism in senescence |Eicosanoid metabolism via lipooxygenases (LOX)|Prostaglandin and leukotriene metabolism in senescence	R-HSA-1430728,R-HSA-2142753,R-HSA-2142770,R-HSA-556833,R-HSA-8978868	Metabolism|Arachidonic acid metabolism|Synthesis of 15-eicosatetraenoic acid derivatives|Metabolism of lipids|Fatty acid metabolism
ALPI	61636.728004204015	89770.44625006891	33503.009758339096	0.3732081887509721	-1.4219474534436432	2.089749210266421e-05	0.000104962950685	Down	254.58413580829748	315.7404461929188	258.6039537173168	608.1696771179418	623.3780003952522	1078.625430296339	248	protein_coding	alkaline phosphatase%2C intestinal	hsa00730,hsa00790	Thiamine metabolism|Folate biosynthesis	GO:0000287,GO:0002020,GO:0004035,GO:0005515,GO:0005576,GO:0005886,GO:0008270,GO:0016311	magnesium ion binding|protease binding|alkaline phosphatase activity|protein binding|extracellular region|plasma membrane|zinc ion binding|dephosphorylation	WP4228,WP2877	Vitamin B6-dependent and responsive disorders|Vitamin D receptor pathway	R-HSA-1430728,R-HSA-1483166,R-HSA-1483206,R-HSA-1483257,R-HSA-163125,R-HSA-392499,R-HSA-556833,R-HSA-597592,R-HSA-8935690,R-HSA-8963743	Metabolism|Synthesis of PA|Glycerophospholipid biosynthesis|Phospholipid metabolism|Post-translational modification: synthesis of GPI-anchored proteins|Metabolism of proteins|Metabolism of lipids|Post-translational protein modification|Digestion|Digestion and absorption
ALPK1	141.65788303957126	199.20628399866885	84.10948208047363	0.4221377675392274	-1.2442141857432123	0.0001938441036493	0.0007839627373703	Down	0.4158259242879125	0.6078858827114748	0.2240316670428559	0.8105249202309082	1.1958942106170916	1.0900501150620612	80216	protein_coding	alpha kinase 1			GO:0000922,GO:0002753,GO:0004674,GO:0005515,GO:0005524,GO:0005813,GO:0005829,GO:0005929,GO:0006468,GO:0043123,GO:0045087,GO:0048029,GO:0060271,GO:0106310	spindle pole|cytosolic pattern recognition receptor signaling pathway|protein serine/threonine kinase activity|protein binding|ATP binding|centrosome|cytosol|cilium|protein phosphorylation|positive regulation of I-kappaB kinase/NF-kappaB signaling|innate immune response|monosaccharide binding|cilium assembly|protein serine kinase activity			R-HSA-1280215,R-HSA-166016,R-HSA-166058,R-HSA-166166,R-HSA-168138,R-HSA-168142,R-HSA-168164,R-HSA-168176,R-HSA-168179,R-HSA-168181,R-HSA-168188,R-HSA-168249,R-HSA-168256,R-HSA-168898,R-HSA-181438,R-HSA-445989,R-HSA-446652,R-HSA-449147,R-HSA-9020702,R-HSA-937061,R-HSA-9645460,R-HSA-975138,R-HSA-975155,R-HSA-975871	Cytokine Signaling in Immune system|Toll Like Receptor 4 (TLR4) Cascade|MyD88:MAL(TIRAP) cascade initiated on plasma membrane|MyD88-independent TLR4 cascade |Toll Like Receptor 9 (TLR9) Cascade|Toll Like Receptor 10 (TLR10) Cascade|Toll Like Receptor 3 (TLR3) Cascade|Toll Like Receptor 5 (TLR5) Cascade|Toll Like Receptor TLR1:TLR2 Cascade|Toll Like Receptor 7/8 (TLR7/8) Cascade|Toll Like Receptor…
ALPK3	221.501791631278	97.05560034410684	345.9479829184492	3.568793729555092	1.8354365183811192	9.205042637612992e-17	3.8495620757154185e-15	Up	0.9972265685239258	0.8376133391145556	0.8768828288982279	0.2365110344983485	0.2309801711198694	0.3253793988666014	57538	protein_coding	alpha kinase 3			GO:0004674,GO:0005524,GO:0005634,GO:0006468,GO:0007507,GO:0055013,GO:0106310	protein serine/threonine kinase activity|ATP binding|nucleus|protein phosphorylation|heart development|cardiac muscle cell development|protein serine kinase activity
ALS2CL	401.23794240010176	611.1801555366233	191.2957292635801	0.3128929247335741	-1.6762590587667965	3.862416302214689e-24	4.263080879387467e-22	Down	0.896692670804493	1.1021615367625468	1.0291082264354956	3.2645294824461857	3.807023290464433	3.0735189037226243	259173	protein_coding	ALS2 C-terminal like			GO:0005085,GO:0005096,GO:0005515,GO:0005737,GO:0005829,GO:0007032,GO:0016197,GO:0031267,GO:0031410,GO:0043087	guanyl-nucleotide exchange factor activity|GTPase activator activity|protein binding|cytoplasm|cytosol|endosome organization|endosomal transport|small GTPase binding|cytoplasmic vesicle|regulation of GTPase activity			R-HSA-199991,R-HSA-5653656,R-HSA-8876198,R-HSA-9007101	Membrane Trafficking|Vesicle-mediated transport|RAB GEFs exchange GTP for GDP on RABs|Rab regulation of trafficking
ANG	288.33829139242334	396.9986387002455	179.6779440846011	0.4527281839961113	-1.1432829724285145	7.359299752895696e-07	5.100907328726073e-06	Down	2.7148620490089312	3.524162114305217	3.6527156277304513	6.427379172861414	6.546885026961322	9.79326482953832	283	protein_coding	angiogenin	hsa05014	Amyotrophic lateral sclerosis	GO:0001525,GO:0001541,GO:0001556,GO:0001666,GO:0001890,GO:0001938,GO:0003677,GO:0003779,GO:0004519,GO:0004521,GO:0004540,GO:0005102,GO:0005507,GO:0005515,GO:0005576,GO:0005604,GO:0005615,GO:0005634,GO:0005694,GO:0005730,GO:0005829,GO:0006651,GO:0007154,GO:0007202,GO:0008201,GO:0009303,GO:0009725,GO:0015629,GO:0016078,GO:0016477,GO:0017148,GO:0019731,GO:0019843,GO:0030041,GO:0030426,GO:0031410,GO:…	angiogenesis|ovarian follicle development|oocyte maturation|response to hypoxia|placenta development|positive regulation of endothelial cell proliferation|DNA binding|actin binding|endonuclease activity|RNA endonuclease activity|ribonuclease activity|signaling receptor binding|copper ion binding|protein binding|extracellular region|basement membrane|extracellular space|nucleus|chromosome|nucleolu…			R-HSA-1500931,R-HSA-211000,R-HSA-418990,R-HSA-421270,R-HSA-446728,R-HSA-74160,R-HSA-9708296	Cell-Cell communication|Gene Silencing by RNA|Adherens junctions interactions|Cell-cell junction organization|Cell junction organization|Gene expression (Transcription)|tRNA-derived small RNA (tsRNA or tRNA-related fragment, tRF) biogenesis
ANGPTL4	473.5824053691405	707.8320745057082	239.33273623257253	0.3381359091109376	-1.5643248602433166	0.0093537799703596	0.024470532388704	Down	1.8319079170678287	3.641826218646312	4.344607475250284	6.0883812790631975	7.026573584444039	16.94016412070053	51129	protein_coding	angiopoietin like 4	hsa03320,hsa04979	PPAR signaling pathway|Cholesterol metabolism	GO:0001525,GO:0001666,GO:0004857,GO:0005515,GO:0005576,GO:0005615,GO:0006629,GO:0042802,GO:0043066,GO:0043335,GO:0045766,GO:0051005,GO:0062023,GO:0070328,GO:0072562,GO:0072577,GO:2000352	angiogenesis|response to hypoxia|enzyme inhibitor activity|protein binding|extracellular region|extracellular space|lipid metabolic process|identical protein binding|negative regulation of apoptotic process|protein unfolding|positive regulation of angiogenesis|negative regulation of lipoprotein lipase activity|collagen-containing extracellular matrix|triglyceride homeostasis|blood microparticle|e…	WP2882,WP2880,WP3942,WP5108	Nuclear receptors meta-pathway|Glucocorticoid receptor pathway|PPAR signaling pathway|Familial hyperlipidemia type 1	R-HSA-1266738,R-HSA-1430728,R-HSA-174824,R-HSA-1989781,R-HSA-381340,R-HSA-382551,R-HSA-400206,R-HSA-556833,R-HSA-8963889,R-HSA-8963899	Developmental Biology|Metabolism|Plasma lipoprotein assembly, remodeling, and clearance|PPARA activates gene expression|Transcriptional regulation of white adipocyte differentiation|Transport of small molecules|Regulation of lipid metabolism by PPARalpha|Metabolism of lipids|Assembly of active LPL and LIPC lipase complexes|Plasma lipoprotein remodeling
ANKLE1	71.50022287017677	40.87639967850197	102.12404606185156	2.5014057608011995	1.3227391005473588	9.20279548859394e-05	0.000401419586107	Up	0.7489255398304174	1.1616411766752597	0.8530078416554252	0.4235179696287349	0.3408775185805161	0.3936299797294709	126549	protein_coding	ankyrin repeat and LEM domain containing 1			GO:0000712,GO:0000724,GO:0004519,GO:0004520,GO:0005515,GO:0005634,GO:0005654,GO:0005737,GO:0005829,GO:0006611,GO:0045950,GO:0090305,GO:1905453,GO:1905456,GO:2001022	resolution of meiotic recombination intermediates|double-strand break repair via homologous recombination|endonuclease activity|DNA endonuclease activity|protein binding|nucleus|nucleoplasm|cytoplasm|cytosol|protein export from nucleus|negative regulation of mitotic recombination|nucleic acid phosphodiester bond hydrolysis|regulation of myeloid progenitor cell differentiation|regulation of lympho…
ANKRD12	2333.237198662152	1248.4292133768622	3418.045183947441	2.7372563413111286	1.4527305479732582	2.912405500052775e-19	1.7635222053965406e-17	Up	8.566420900802727	5.584464793673517	7.969631248604037	2.7673438105375534	3.359858411690424	2.3469164823705686	23253	protein_coding	ankyrin repeat domain 12			GO:0005654,GO:0005829	nucleoplasm|cytosol
ANKRD2	118.6891407635548	193.12093996221768	44.25734156489185	0.2290468879378709	-2.12628513380879	7.036076696398516e-10	8.770703467369102e-09	Down	0.4782116228125049	0.9997681930100972	0.8728046763545331	4.0792625286190765	4.4724376434204265	2.262766827525627	26287	protein_coding	ankyrin repeat domain 2			GO:0000122,GO:0000791,GO:0005515,GO:0005634,GO:0005829,GO:0006357,GO:0006936,GO:0007517,GO:0008307,GO:0016605,GO:0031674,GO:0043231,GO:0043422,GO:0043619,GO:0045662,GO:0061629	negative regulation of transcription by RNA polymerase II|euchromatin|protein binding|nucleus|cytosol|regulation of transcription by RNA polymerase II|muscle contraction|muscle organ development|structural constituent of muscle|PML body|I band|intracellular membrane-bounded organelle|protein kinase B binding|regulation of transcription from RNA polymerase II promoter in response to oxidative stre…
ANKRD26	750.146841522491	449.0806584994054	1051.2130245455762	2.3391889158258885	1.2260083802534882	6.494778404523626e-13	1.4351972182670966e-11	Up	0.9641129270495972	0.7448455439739753	0.8749444917369854	0.3877173026371419	0.4759843744929286	0.295828620413681	22852	protein_coding	ankyrin repeat domain 26			GO:0005515,GO:0005813,GO:0045599	protein binding|centrosome|negative regulation of fat cell differentiation			R-HSA-162582,R-HSA-194315,R-HSA-9012999,R-HSA-9696264,R-HSA-9696270,R-HSA-9696273,R-HSA-9716542	Signal Transduction|Signaling by Rho GTPases|RHO GTPase cycle|RND3 GTPase cycle|RND2 GTPase cycle|RND1 GTPase cycle|Signaling by Rho GTPases, Miro GTPases and RHOBTB3
ANKRD29	300.13605756051703	411.6283788051588	188.64373631587495	0.458286734845598	-1.1256775675199746	1.254393020631738e-07	1.0231693118239892e-06	Down	0.9768407981740236	0.5882645542376537	0.9292974198826311	1.7434932807491847	1.916016039008128	2.0246635777070923	147463	protein_coding	ankyrin repeat domain 29			GO:0005515	protein binding
ANKRD34A	125.12604049514609	169.75657090197046	80.49551008832158	0.4743949379044003	-1.0758394793946393	0.0001757889744782	0.0007182717727099	Down	0.6594615321580695	0.5723506235617609	0.5588887211738189	1.043354776301896	1.1638868514847387	1.723954532791709	284615	protein_coding	ankyrin repeat domain 34A			GO:0034587,GO:0071546	piRNA processing|pi-body
ANO9	15.640987685826053	25.6293834994706	5.6525918721815005	0.2203963161560398	-2.1818279848976605	0.0017403462888341	0.0055718558713014	Down	0.037688761839082	0.0319913949542439	0.021659002065796	0.1116632511982363	0.1766371237709992	0.1454003683613733	338440	protein_coding	anoctamin 9			GO:0005229,GO:0005254,GO:0005515,GO:0005886,GO:0006629,GO:0006821,GO:0017128,GO:0034220,GO:0051649,GO:0061589,GO:0061590,GO:0061591,GO:1902476,GO:1902939	intracellular calcium activated chloride channel activity|chloride channel activity|protein binding|plasma membrane|lipid metabolic process|chloride transport|phospholipid scramblase activity|monoatomic ion transmembrane transport|establishment of localization in cell|calcium activated phosphatidylserine scrambling|calcium activated phosphatidylcholine scrambling|calcium activated galactosylceram…			R-HSA-1643685,R-HSA-2672351,R-HSA-382551,R-HSA-5663205,R-HSA-9679506,R-HSA-9694516,R-HSA-9733458,R-HSA-9772573,R-HSA-983712	Disease|Stimuli-sensing channels|Transport of small molecules|Infectious disease|SARS-CoV Infections|SARS-CoV-2 Infection|Induction of Cell-Cell Fusion|Late SARS-CoV-2 Infection Events|Ion channel transport
ANPEP	14.264377439951812	24.53178465071333	3.9969702291902873	0.1628796747331241	-2.618121509386272	0.0009675921361785	0.00330948888597	Down	0.0145848383371041	0.0216651138544156	0.051337449098382	0.2547208174960501	0.1812449217411303	0.1287653089020839	290	protein_coding	alanyl aminopeptidase%2C membrane	hsa00480,hsa04640,hsa04614	Glutathione metabolism|Hematopoietic cell lineage|Renin-angiotensin system	GO:0001525,GO:0001618,GO:0004177,GO:0005615,GO:0005737,GO:0005765,GO:0005793,GO:0005886,GO:0006508,GO:0008237,GO:0008270,GO:0009897,GO:0030154,GO:0030667,GO:0038023,GO:0042277,GO:0043171,GO:0046718,GO:0070006,GO:0070062	angiogenesis|virus receptor activity|aminopeptidase activity|extracellular space|cytoplasm|lysosomal membrane|endoplasmic reticulum-Golgi intermediate compartment|plasma membrane|proteolysis|metallopeptidase activity|zinc ion binding|external side of plasma membrane|cell differentiation|secretory granule membrane|signaling receptor activity|peptide binding|peptide catabolic process|viral entry in…	WP2406,WP100	Cardiac progenitor differentiation|Glutathione metabolism	R-HSA-168249,R-HSA-168256,R-HSA-2022377,R-HSA-2980736,R-HSA-392499,R-HSA-6798695	Innate Immune System|Immune System|Metabolism of Angiotensinogen to Angiotensins|Peptide hormone metabolism|Metabolism of proteins|Neutrophil degranulation
AOX1	205.01655395659387	364.1225099020442	45.91059801114334	0.1260424971173191	-2.9880178528813	1.6671050017817354e-30	3.589215324206381e-28	Down	0.2736171453342469	0.1840509382494113	0.2544064625495442	2.192097551018062	2.3095861478196573	1.431716493229996	316	protein_coding	aldehyde oxidase 1	hsa00280,hsa00350,hsa00380,hsa00750,hsa00760,hsa00830,hsa00982,hsa04630	Valine, leucine and isoleucine degradation|Tyrosine metabolism|Tryptophan metabolism|Vitamin B6 metabolism|Nicotinate and nicotinamide metabolism|Retinol metabolism|Drug metabolism - cytochrome P450|JAK-STAT signaling pathway	GO:0004031,GO:0005506,GO:0005829,GO:0006629,GO:0006805,GO:0042802,GO:0042803,GO:0043546,GO:0050660,GO:0051287,GO:0051537,GO:0070062,GO:0071949	aldehyde oxidase activity|iron ion binding|cytosol|lipid metabolic process|xenobiotic metabolic process|identical protein binding|protein homodimerization activity|molybdopterin cofactor binding|flavin adenine dinucleotide binding|NAD binding|2 iron, 2 sulfur cluster binding|extracellular exosome|FAD binding	WP5188,WP1600,WP4507,WP465,WP4224,WP1995	Retinol metabolism|Nicotine metabolism in liver cells|Molybdenum cofactor (Moco) biosynthesis|Tryptophan metabolism|Purine metabolism and related disorders|Effects of nitric oxide	R-HSA-1430728,R-HSA-196849,R-HSA-196854,R-HSA-964975	Metabolism|Metabolism of water-soluble vitamins and cofactors|Metabolism of vitamins and cofactors|Vitamins B6 activation to pyridoxal phosphate
AP1M2	590.5329483208636	799.1063047007353	381.9595919409917	0.4781396354695844	-1.064496091784278	3.430048890045533e-09	3.7739194065302244e-08	Down	4.496833580832128	5.327968986000046	5.518436074660829	10.854234234467429	9.180595299850925	13.442261534683643	10053	protein_coding	adaptor related protein complex 1 subunit mu 2	hsa04142,hsa05170	Lysosome|Human immunodeficiency virus 1 infection	GO:0000139,GO:0005515,GO:0005765,GO:0005829,GO:0006605,GO:0006903,GO:0016192,GO:0030121,GO:0030136,GO:0030659,GO:0032588,GO:0035615,GO:0043231,GO:0110010	Golgi membrane|protein binding|lysosomal membrane|cytosol|protein targeting|vesicle targeting|vesicle-mediated transport|AP-1 adaptor complex|clathrin-coated vesicle|cytoplasmic vesicle membrane|trans-Golgi network membrane|clathrin adaptor activity|intracellular membrane-bounded organelle|basolateral protein secretion			R-HSA-1280218,R-HSA-162906,R-HSA-162909,R-HSA-1643685,R-HSA-164938,R-HSA-164940,R-HSA-164952,R-HSA-168256,R-HSA-199991,R-HSA-199992,R-HSA-2132295,R-HSA-432720,R-HSA-432722,R-HSA-5653656,R-HSA-5663205	Adaptive Immune System|HIV Infection|Host Interactions of HIV factors|Disease|Nef-mediates down modulation of cell surface receptors by recruiting them to clathrin adapters|Nef mediated downregulation of MHC class I complex cell surface expression|The role of Nef in HIV-1 replication and disease pathogenesis|Immune System|Membrane Trafficking|trans-Golgi Network Vesicle Budding|MHC class II antig…
APBB1IP	348.1892684027742	230.05546001653684	466.3230767890115	2.02590087887462	1.0185635892159068	1.164016871353784e-07	9.561606321026208e-07	Up	4.605368592913514	4.984962484142821	4.034271214653908	2.6357108998008862	2.6715699546524294	1.7596683840125988	54518	protein_coding	amyloid beta precursor protein binding family B member 1 interacting protein	hsa04015,hsa04611	Rap1 signaling pathway|Platelet activation	GO:0002291,GO:0005515,GO:0005829,GO:0005856,GO:0005886,GO:0005925,GO:0007165,GO:0030027,GO:0042101,GO:0045785	T cell activation via T cell receptor contact with antigen bound to MHC molecule on antigen presenting cell|protein binding|cytosol|cytoskeleton|plasma membrane|focal adhesion|signal transduction|lamellipodium|T cell receptor complex|positive regulation of cell adhesion	WP3945	TYROBP causal network in microglia	R-HSA-109582,R-HSA-162582,R-HSA-1643685,R-HSA-354192,R-HSA-354194,R-HSA-372708,R-HSA-5663202,R-HSA-5673001,R-HSA-5674135,R-HSA-5683057,R-HSA-5684996,R-HSA-6802946,R-HSA-6802948,R-HSA-6802949,R-HSA-6802952,R-HSA-6802955,R-HSA-6802957,R-HSA-76002,R-HSA-76009,R-HSA-9649948,R-HSA-9656223	Hemostasis|Signal Transduction|Disease|Integrin signaling|GRB2:SOS provides linkage to MAPK signaling for Integrins |p130Cas linkage to MAPK signaling for integrins|Diseases of signal transduction by growth factor receptors and second messengers|RAF/MAP kinase cascade|MAP2K and MAPK activation|MAPK family signaling cascades|MAPK1/MAPK3 signaling|Signaling by moderate kinase activity BRAF mutants|…
APBB3	165.0169271513637	220.2543277693928	109.77952653333456	0.4984951627071555	-1.0043485898070368	1.545909365849432e-05	7.968995989077222e-05	Down	1.6021126378270862	1.0823160657258597	1.4113879352661591	3.185767194599653	2.8274376234852143	2.5928519648576875	10307	protein_coding	amyloid beta precursor protein binding family B member 3			GO:0001540,GO:0005515,GO:0005634,GO:0005737,GO:0005829,GO:0006355,GO:0008134,GO:0015629,GO:0016020,GO:0050714,GO:0050750	amyloid-beta binding|protein binding|nucleus|cytoplasm|cytosol|regulation of DNA-templated transcription|transcription factor binding|actin cytoskeleton|membrane|positive regulation of protein secretion|low-density lipoprotein particle receptor binding
APEH	3332.619767679312	4780.712246531381	1884.52728882724	0.3942175272723443	-1.3429361735370329	2.459451306293706e-25	3.1306840387194106e-23	Down	11.51236316612584	12.677257213058526	11.7247603684644	29.27746188839133	28.918860969430003	36.908186945031865	327	protein_coding	acylaminoacyl-peptide hydrolase			GO:0003723,GO:0004252,GO:0005515,GO:0005576,GO:0005829,GO:0006415,GO:0006508,GO:0008242,GO:0031965,GO:0042802,GO:0050435,GO:0070062,GO:1904813	RNA binding|serine-type endopeptidase activity|protein binding|extracellular region|cytosol|translational termination|proteolysis|omega peptidase activity|nuclear membrane|identical protein binding|amyloid-beta metabolic process|extracellular exosome|ficolin-1-rich granule lumen			R-HSA-168249,R-HSA-168256,R-HSA-392499,R-HSA-6798695,R-HSA-72764,R-HSA-72766	Innate Immune System|Immune System|Metabolism of proteins|Neutrophil degranulation|Eukaryotic Translation Termination|Translation
APLF	43.15347431710959	28.448021112535677	57.85892752168352	2.0394797271703697	1.0282011665292423	0.0185061637106772	0.0441127650287726	Up	0.4683991600663885	0.4500106153952549	0.2952944037858803	0.2365624646858956	0.1390034293866058	0.2468871865687353	200558	protein_coding	aprataxin and PNKP like factor			GO:0000012,GO:0000166,GO:0003906,GO:0004520,GO:0005515,GO:0005634,GO:0005654,GO:0005829,GO:0006302,GO:0006303,GO:0006457,GO:0006974,GO:0007566,GO:0008408,GO:0010717,GO:0035861,GO:0042393,GO:0044183,GO:0045191,GO:0046872,GO:0051106,GO:0072572,GO:0090305,GO:0090734,GO:0140713,GO:0140861,GO:0160002	single strand break repair|nucleotide binding|DNA-(apurinic or apyrimidinic site) endonuclease activity|DNA endonuclease activity|protein binding|nucleus|nucleoplasm|cytosol|double-strand break repair|double-strand break repair via nonhomologous end joining|protein folding|cellular response to DNA damage stimulus|embryo implantation|3'-5' exonuclease activity|regulation of epithelial to mesenchym…
APLN	43.77492628737573	20.366673767536096	67.18317880721538	3.308867161665422	1.7263373741365822	4.0939960892763567e-05	0.0001927516139332	Up	0.5968745565128784	0.5992962041128668	0.4752148973722746	0.2262212595288809	0.1318635510037206	0.1722102091395918	8862	protein_coding	apelin	hsa04371,hsa04080	Apelin signaling pathway|Neuroactive ligand-receptor interaction	GO:0001525,GO:0005102,GO:0005179,GO:0005576,GO:0005615,GO:0006955,GO:0007165,GO:0007369,GO:0007595,GO:0010629,GO:0031704,GO:0040037,GO:0042756,GO:0045776,GO:0045823,GO:0060183,GO:0060976,GO:1902895,GO:1904022,GO:1904706,GO:1905564	angiogenesis|signaling receptor binding|hormone activity|extracellular region|extracellular space|immune response|signal transduction|gastrulation|lactation|negative regulation of gene expression|apelin receptor binding|negative regulation of fibroblast growth factor receptor signaling pathway|drinking behavior|negative regulation of blood pressure|positive regulation of heart contraction|apelin …			R-HSA-162582,R-HSA-372790,R-HSA-373076,R-HSA-375276,R-HSA-388396,R-HSA-418594,R-HSA-500792	Signal Transduction|Signaling by GPCR|Class A/1 (Rhodopsin-like receptors)|Peptide ligand-binding receptors|GPCR downstream signalling|G alpha (i) signalling events|GPCR ligand binding
APLP1	290.54465775542764	410.0849773304529	171.0043381804021	0.4171649292938323	-1.2613102180953708	1.982739166455059e-06	1.2600943266694525e-05	Down	2.0014116503947466	1.725902335275164	2.0467255797312447	3.780158198436728	3.6105482899880745	6.983866578272916	333	protein_coding	amyloid beta precursor like protein 1			GO:0005515,GO:0005604,GO:0005654,GO:0005794,GO:0005886,GO:0006378,GO:0006417,GO:0006897,GO:0006915,GO:0007155,GO:0007399,GO:0007409,GO:0007417,GO:0008201,GO:0009887,GO:0030198,GO:0030900,GO:0031694,GO:0031695,GO:0031696,GO:0042802,GO:0046914,GO:0048471,GO:0071874,GO:0106072	protein binding|basement membrane|nucleoplasm|Golgi apparatus|plasma membrane|mRNA polyadenylation|regulation of translation|endocytosis|apoptotic process|cell adhesion|nervous system development|axonogenesis|central nervous system development|heparin binding|animal organ morphogenesis|extracellular matrix organization|forebrain development|alpha-2A adrenergic receptor binding|alpha-2B adrenergic…	WP5323	Fatty Acids and Lipoproteins Transport in Hepatocytes
APOL1	254.7044923860304	343.08545793990584	166.32352683215495	0.4845747149942451	-1.045208967655091	1.916629933660745e-05	9.694711910147223e-05	Down	1.3182104193708175	1.4930829774545145	1.3008554209289458	3.4263566808229817	3.6448443155444257	1.865518583692935	8542	protein_coding	apolipoprotein L1	hsa05143	African trypanosomiasis	GO:0005254,GO:0005515,GO:0005576,GO:0005615,GO:0005788,GO:0006869,GO:0008203,GO:0008289,GO:0016020,GO:0034361,GO:0034364,GO:0042157,GO:0045087,GO:0051838,GO:0072562,GO:1902476	chloride channel activity|protein binding|extracellular region|extracellular space|endoplasmic reticulum lumen|lipid transport|cholesterol metabolic process|lipid binding|membrane|very-low-density lipoprotein particle|high-density lipoprotein particle|lipoprotein metabolic process|innate immune response|cytolysis by host of symbiont cells|blood microparticle|chloride transmembrane transport	WP5115,WP5323,WP4758	Network map of SARS-CoV-2 signaling pathway|Fatty Acids and Lipoproteins Transport in Hepatocytes|Nephrotic syndrome	R-HSA-2168880,R-HSA-2173782,R-HSA-381426,R-HSA-392499,R-HSA-5653656,R-HSA-597592,R-HSA-8957275	Scavenging of heme from plasma|Binding and Uptake of Ligands by Scavenger Receptors|Regulation of Insulin-like Growth Factor (IGF) transport and uptake by Insulin-like Growth Factor Binding Proteins (IGFBPs)|Metabolism of proteins|Vesicle-mediated transport|Post-translational protein modification|Post-translational protein phosphorylation
APOLD1	646.6348918578417	883.4058697308569	409.863913984826	0.4640355424435756	-1.107692783191239	2.288908389371308e-07	1.77248105693811e-06	Down	2.340127229502872	2.17328835165214	2.3759662127904293	3.892650909420599	4.435838480355679	7.111610688598366	81575	protein_coding	apolipoprotein L domain containing 1			GO:0001525,GO:0005576,GO:0005886,GO:0006869,GO:0008289,GO:0030154,GO:0042157,GO:0045601	angiogenesis|extracellular region|plasma membrane|lipid transport|lipid binding|cell differentiation|lipoprotein metabolic process|regulation of endothelial cell differentiation	WP3888	VEGFA-VEGFR2 signaling
APPBP2	1748.9120497294002	1018.437615764033	2479.386483694768	2.433974462279448	1.2833140311017324	5.443564931388756e-31	1.2328614134868638e-28	Up	10.801195128788612	9.322413335160649	10.348140491734044	4.0655251458267205	4.724097537080692	4.310708991315228	10513	protein_coding	amyloid beta precursor protein binding protein 2			GO:0003777,GO:0005515,GO:0005634,GO:0005654,GO:0005737,GO:0005874,GO:0005875,GO:0006886,GO:0016567,GO:0030659,GO:0031462,GO:0043161,GO:0046907,GO:1990756	microtubule motor activity|protein binding|nucleus|nucleoplasm|cytoplasm|microtubule|microtubule associated complex|intracellular protein transport|protein ubiquitination|cytoplasmic vesicle membrane|Cul2-RING ubiquitin ligase complex|proteasome-mediated ubiquitin-dependent protein catabolic process|intracellular transport|ubiquitin ligase-substrate adaptor activity
AQP7	2.7794559531645047	5.558911906329008	0.0	0.0329876157043217	-4.921931683950095	0.0119323658572727	0.0302433375347052	Down	0.0	0.0	0.0	0.0192310439214531	0.0467071070573495	0.0365989264512883	364	protein_coding	aquaporin 7	hsa04923,hsa03320	Regulation of lipolysis in adipocytes|PPAR signaling pathway	GO:0005515,GO:0005737,GO:0005811,GO:0005886,GO:0005911,GO:0005938,GO:0006833,GO:0015204,GO:0015250,GO:0015254,GO:0015793,GO:0016323,GO:0030659,GO:0071918	protein binding|cytoplasm|lipid droplet|plasma membrane|cell-cell junction|cell cortex|water transport|urea transmembrane transporter activity|water channel activity|glycerol channel activity|glycerol transmembrane transport|basolateral plasma membrane|cytoplasmic vesicle membrane|urea transmembrane transport	WP4746,WP3942	Thyroid hormones production and peripheral downstream signaling effects|PPAR signaling pathway	R-HSA-382551,R-HSA-432030,R-HSA-432047,R-HSA-445717	Transport of small molecules|Transport of glycerol from adipocytes to the liver by Aquaporins|Passive transport by Aquaporins|Aquaporin-mediated transport
ARC	211.72388267592677	10.307520619090146	413.1402447327634	39.45788349553929	5.302241667462228	1.651844319091549e-40	7.580661337009875e-38	Up	2.8991692206365647	2.8800280418909785	5.466878962098888	0.0593359192451074	0.1801390205237268	0.0564615980609536	23237	protein_coding	activity regulated cytoskeleton associated protein	hsa05031	Amphetamine addiction	GO:0001669,GO:0003729,GO:0005515,GO:0005737,GO:0005829,GO:0005886,GO:0005938,GO:0006897,GO:0007010,GO:0007492,GO:0007612,GO:0007616,GO:0009952,GO:0015629,GO:0016477,GO:0022604,GO:0031901,GO:0043025,GO:0043197,GO:0045121,GO:0048168,GO:0050804,GO:0051028,GO:0051260,GO:0060291,GO:0060997,GO:0061001,GO:0071598,GO:0098839,GO:0098845,GO:0098978,GO:0099149,GO:0110077,GO:1900271,GO:1900452,GO:1903561,GO:…	acrosomal vesicle|mRNA binding|protein binding|cytoplasm|cytosol|plasma membrane|cell cortex|endocytosis|cytoskeleton organization|endoderm development|learning|long-term memory|anterior/posterior pattern specification|actin cytoskeleton|cell migration|regulation of cell morphogenesis|early endosome membrane|neuronal cell body|dendritic spine|membrane raft|regulation of neuronal synaptic plastici…	WP5083,WP3944,WP4549,WP5323,WP4875,WP3676,WP4539,WP3947	Neuroinflammation and glutamatergic signaling|Serotonin and anxiety-related events|Fragile X syndrome|Fatty Acids and Lipoproteins Transport in Hepatocytes|Disruption of postsynaptic signaling by CNV|BDNF-TrkB signaling|Synaptic signaling pathways associated with autism spectrum disorder|Serotonin and anxiety	R-HSA-162582,R-HSA-162582,R-HSA-166520,R-HSA-166520,R-HSA-187037,R-HSA-187037,R-HSA-198725,R-HSA-198725,R-HSA-9006934,R-HSA-9006934,R-HSA-9031628,R-HSA-9031628	Signal Transduction|Signal Transduction|Signaling by NTRKs|Signaling by NTRKs|Signaling by NTRK1 (TRKA)|Signaling by NTRK1 (TRKA)|Nuclear Events (kinase and transcription factor activation)|Nuclear Events (kinase and transcription factor activation)|Signaling by Receptor Tyrosine Kinases|Signaling by Receptor Tyrosine Kinases|NGF-stimulated transcription|NGF-stimulated transcription
ARFGEF3	1237.7788236319857	818.050186695836	1657.507460568135	2.025550168747769	1.0183138180815094	1.2601105560746167e-14	3.81511597003216e-13	Up	3.118926306094417	2.620214164000128	3.2144603215970884	1.5962077071303968	1.7309542600698369	1.3077730667818523	57221	protein_coding	ARFGEF family member 3			GO:0005085,GO:0005794,GO:0030658,GO:0032012	guanyl-nucleotide exchange factor activity|Golgi apparatus|transport vesicle membrane|regulation of ARF protein signal transduction
ARFRP1	527.2079037840687	865.7468545022825	188.66895306585457	0.2179187832213296	-2.1981375418829567	3.7252213010416937e-42	1.9686101293595787e-39	Down	1.577784680394508	1.7708162320444925	2.0676016587425283	9.69666389309357	8.77444601132432	7.5881424990922675	10139	protein_coding	ADP ribosylation factor related protein 1			GO:0003924,GO:0005515,GO:0005525,GO:0005794,GO:0005802,GO:0005829,GO:0006886,GO:0007165,GO:0007369,GO:0016020,GO:0032588,GO:0034067,GO:0042147,GO:0043001	GTPase activity|protein binding|GTP binding|Golgi apparatus|trans-Golgi network|cytosol|intracellular protein transport|signal transduction|gastrulation|membrane|trans-Golgi network membrane|protein localization to Golgi apparatus|retrograde transport, endosome to Golgi|Golgi to plasma membrane protein transport			R-HSA-199991,R-HSA-199991,R-HSA-5653656,R-HSA-5653656,R-HSA-6811440,R-HSA-6811440,R-HSA-6811442,R-HSA-6811442	Membrane Trafficking|Membrane Trafficking|Vesicle-mediated transport|Vesicle-mediated transport|Retrograde transport at the Trans-Golgi-Network|Retrograde transport at the Trans-Golgi-Network|Intra-Golgi and retrograde Golgi-to-ER traffic|Intra-Golgi and retrograde Golgi-to-ER traffic
ARHGAP42	271.03534172918523	165.48027236569402	376.5904110926765	2.2723621853924056	1.1841928002587725	9.139733296790557e-06	4.971547378750171e-05	Up	0.8667766535177528	0.7710054663470604	0.856182961179238	0.3924145454284248	0.5503545871711235	0.21304724965647	143872	protein_coding	Rho GTPase activating protein 42			GO:0003085,GO:0005096,GO:0005575,GO:0007165,GO:0035024,GO:0090630,GO:1904694	negative regulation of systemic arterial blood pressure|GTPase activator activity|cellular_component|signal transduction|negative regulation of Rho protein signal transduction|activation of GTPase activity|negative regulation of vascular associated smooth muscle contraction			R-HSA-162582,R-HSA-194315,R-HSA-8980692,R-HSA-9012999,R-HSA-9013148,R-HSA-9013149,R-HSA-9013404,R-HSA-9013423,R-HSA-9716542	Signal Transduction|Signaling by Rho GTPases|RHOA GTPase cycle|RHO GTPase cycle|CDC42 GTPase cycle|RAC1 GTPase cycle|RAC2 GTPase cycle|RAC3 GTPase cycle|Signaling by Rho GTPases, Miro GTPases and RHOBTB3
ARHGAP6	193.47658680259823	294.1649432855569	92.78823031963957	0.3153765181177758	-1.6648528490144738	1.5057054802747988e-10	2.126153673725685e-09	Down	0.4895304346739197	0.325904847473946	0.3309690203312651	1.495270644667572	1.4232008501589803	0.90155768593301	395	protein_coding	Rho GTPase activating protein 6			GO:0005096,GO:0005737,GO:0005829,GO:0005884,GO:0007202,GO:0007266,GO:0015629,GO:0016004,GO:0017124,GO:0030041,GO:0043274,GO:0043547,GO:0048041,GO:0051056,GO:0051497,GO:0051895	GTPase activator activity|cytoplasm|cytosol|actin filament|activation of phospholipase C activity|Rho protein signal transduction|actin cytoskeleton|phospholipase activator activity|SH3 domain binding|actin filament polymerization|phospholipase binding|positive regulation of GTPase activity|focal adhesion assembly|regulation of small GTPase mediated signal transduction|negative regulation of stre…			R-HSA-162582,R-HSA-194315,R-HSA-8980692,R-HSA-9012999,R-HSA-9013423,R-HSA-9716542	Signal Transduction|Signaling by Rho GTPases|RHOA GTPase cycle|RHO GTPase cycle|RAC3 GTPase cycle|Signaling by Rho GTPases, Miro GTPases and RHOBTB3
ARHGEF19	249.24020338872424	362.0511554450841	136.4292513323643	0.3768150944793658	-1.4080713372234144	1.1057283070198164e-12	2.3344789281015228e-11	Down	0.8614011335814488	1.106657035211617	1.209703061081938	2.8377236834096697	2.9625650762090268	3.022679193521582	128272	protein_coding	Rho guanine nucleotide exchange factor 19			GO:0005085,GO:0005096,GO:0005515,GO:0005829,GO:0032956,GO:0042060,GO:0051056,GO:0060071,GO:0090630	guanyl-nucleotide exchange factor activity|GTPase activator activity|protein binding|cytosol|regulation of actin cytoskeleton organization|wound healing|regulation of small GTPase mediated signal transduction|Wnt signaling pathway, planar cell polarity pathway|activation of GTPase activity			R-HSA-162582,R-HSA-193648,R-HSA-193704,R-HSA-194315,R-HSA-204998,R-HSA-372790,R-HSA-388396,R-HSA-416482,R-HSA-73887,R-HSA-8980692,R-HSA-9012999,R-HSA-9013148,R-HSA-9013149,R-HSA-9716542	Signal Transduction|NRAGE signals death through JNK|p75 NTR receptor-mediated signalling|Signaling by Rho GTPases|Cell death signalling via NRAGE, NRIF and NADE|Signaling by GPCR|GPCR downstream signalling|G alpha (12/13) signalling events|Death Receptor Signaling|RHOA GTPase cycle|RHO GTPase cycle|CDC42 GTPase cycle|RAC1 GTPase cycle|Signaling by Rho GTPases, Miro GTPases and RHOBTB3
ARHGEF2-AS2	15.57887725641788	25.838258348321386	5.319496164514375	0.2056566333088406	-2.281690489193326	0.0022450720460209	0.0069851581463976	Down	0.059156078469994	0.093731907659948	0.0356956461668696	0.1808007573279428	0.4351964163383085	0.3440849933477033	107985209	non_coding
ARHGEF25	21.961149662934165	35.27742820948338	8.644871116384946	0.2452002866960651	-2.0279674290122176	0.0064871294602752	0.0177897921638634	Down	0.0186313811451678	0.1845071273996364	0.0374748296460827	0.3355612721337985	0.2870985260873965	0.4063896828019145	115557	protein_coding	Rho guanine nucleotide exchange factor 25			GO:0005085,GO:0005737,GO:0005829,GO:0005886,GO:0007411,GO:0019898,GO:0030016,GO:0030017,GO:0051056	guanyl-nucleotide exchange factor activity|cytoplasm|cytosol|plasma membrane|axon guidance|extrinsic component of membrane|myofibril|sarcomere|regulation of small GTPase mediated signal transduction			R-HSA-162582,R-HSA-194315,R-HSA-372790,R-HSA-388396,R-HSA-416476,R-HSA-8980692,R-HSA-9012999,R-HSA-9013026,R-HSA-9013106,R-HSA-9013148,R-HSA-9013149,R-HSA-9716542	Signal Transduction|Signaling by Rho GTPases|Signaling by GPCR|GPCR downstream signalling|G alpha (q) signalling events|RHOA GTPase cycle|RHO GTPase cycle|RHOB GTPase cycle|RHOC GTPase cycle|CDC42 GTPase cycle|RAC1 GTPase cycle|Signaling by Rho GTPases, Miro GTPases and RHOBTB3
ARHGEF40	495.3416610450958	721.5766612876207	269.10666080257056	0.3730195081897783	-1.4226770123084864	6.948678386514567e-17	2.9270048884644337e-15	Down	1.1105385963660606	0.9061225512863756	0.964728548667828	2.529121203604961	2.589560588381873	3.222860337505129	55701	protein_coding	Rho guanine nucleotide exchange factor 40			GO:0005085,GO:0005737,GO:0005829,GO:0005886,GO:0007411,GO:0019898,GO:0051056	guanyl-nucleotide exchange factor activity|cytoplasm|cytosol|plasma membrane|axon guidance|extrinsic component of membrane|regulation of small GTPase mediated signal transduction			R-HSA-162582,R-HSA-193648,R-HSA-193704,R-HSA-194315,R-HSA-204998,R-HSA-372790,R-HSA-388396,R-HSA-416482,R-HSA-73887,R-HSA-8980692,R-HSA-9012999,R-HSA-9013106,R-HSA-9716542	Signal Transduction|NRAGE signals death through JNK|p75 NTR receptor-mediated signalling|Signaling by Rho GTPases|Cell death signalling via NRAGE, NRIF and NADE|Signaling by GPCR|GPCR downstream signalling|G alpha (12/13) signalling events|Death Receptor Signaling|RHOA GTPase cycle|RHO GTPase cycle|RHOC GTPase cycle|Signaling by Rho GTPases, Miro GTPases and RHOBTB3
ARID4B	2261.2430681953883	1441.1612364420369	3081.32489994874	2.137659954323513	1.0960323763378883	1.1993362553390474e-13	3.0712518292008304e-12	Up	13.527907661463884	9.581689267893545	12.728794392522268	5.9082346940641175	6.816799259562397	4.857949462794301	51742	protein_coding	AT-rich interaction domain 4B			GO:0000122,GO:0000976,GO:0003674,GO:0005515,GO:0005634,GO:0005654,GO:0005739,GO:0005829,GO:0006349,GO:0006357,GO:0006366,GO:0007283,GO:0008150,GO:0016580,GO:0030336,GO:0030512,GO:0034773,GO:0036124,GO:0045944,GO:0097368,GO:1902455,GO:1902459	negative regulation of transcription by RNA polymerase II|transcription cis-regulatory region binding|molecular_function|protein binding|nucleus|nucleoplasm|mitochondrion|cytosol|regulation of gene expression by genomic imprinting|regulation of transcription by RNA polymerase II|transcription by RNA polymerase II|spermatogenesis|biological_process|Sin3 complex|negative regulation of cell migratio…	WP3651	Pathways affected in adenoid cystic carcinoma	R-HSA-1643685,R-HSA-212165,R-HSA-3214815,R-HSA-3247509,R-HSA-427413,R-HSA-4839726,R-HSA-5250941,R-HSA-5663205,R-HSA-74160,R-HSA-9679191,R-HSA-9679506	Disease|Epigenetic regulation of gene expression|HDACs deacetylate histones|Chromatin modifying enzymes|NoRC negatively regulates rRNA expression|Chromatin organization|Negative epigenetic regulation of rRNA expression|Infectious disease|Gene expression (Transcription)|Potential therapeutics for SARS|SARS-CoV Infections
ARIH2OS	98.25905445797972	161.2789184892066	35.239190426752835	0.2186400742158918	-2.193370240200465	6.413571018358266e-11	9.862986330612855e-10	Down	0.7693547857485564	0.6459539108846282	0.3532260656049501	2.7566943291336155	2.4275931207624883	3.265915966270848	646450	non_coding	ARIH2 opposite strand lncRNA			GO:0016020	membrane
ARMC2	42.11698410535495	63.60389929506402	20.63006891564585	0.3239560956119124	-1.6261297908358476	0.0001721272182046	0.0007044652800448	Down	0.0860845351073582	0.1103232367109724	0.1171301432292565	0.3316425952502215	0.4379753658337863	0.247202241099887	84071	protein_coding	armadillo repeat containing 2			GO:0005515,GO:0007288,GO:0044782	protein binding|sperm axoneme assembly|cilium organization
ARMC5	319.4333481300198	200.042499848214	438.82419641182565	2.1923492994675966	1.13247767624672	2.3389627106059143e-08	2.181239075414788e-07	Up	2.1793467663467503	2.045397938551568	2.3013372057834736	1.216463318474798	1.1867108658389878	0.7253892300918479	79798	protein_coding	armadillo repeat containing 5	hsa04934	Cushing syndrome	GO:0001701,GO:0001707,GO:0005515,GO:0005654,GO:0005737,GO:0005829,GO:0005925,GO:0009653,GO:0016020,GO:0035801,GO:0042098,GO:0043367,GO:0050810,GO:0051607	in utero embryonic development|mesoderm formation|protein binding|nucleoplasm|cytoplasm|cytosol|focal adhesion|anatomical structure morphogenesis|membrane|adrenal cortex development|T cell proliferation|CD4-positive, alpha-beta T cell differentiation|regulation of steroid biosynthetic process|defense response to virus
ARMCX1	34.35162773823486	54.38846764360715	14.314787832862566	0.2629082647175095	-1.9273686000232568	0.0004510205917965	0.0016724112293517	Down	0.1635046170756062	0.1120978479196708	0.2656260013349224	0.864908281702213	0.9502863153275188	0.3527189243572515	51309	protein_coding	armadillo repeat containing X-linked 1			GO:0005515,GO:0005739,GO:0005741,GO:0061484	protein binding|mitochondrion|mitochondrial outer membrane|hematopoietic stem cell homeostasis	WP3888	VEGFA-VEGFR2 signaling
ARNT2	2238.075145237593	4236.654890256924	239.4954002182607	0.0565322056922846	-4.14478320268336	2.4195099373862125e-170	2.1096916899039075e-166	Down	0.9300880866737292	1.1158325221533658	0.8982957382916334	15.83678383255225	17.596900793763407	20.96384599474577	9915	protein_coding	aryl hydrocarbon receptor nuclear translocator 2	hsa05200,hsa05202,hsa05211	Pathways in cancer|Transcriptional misregulation in cancer|Renal cell carcinoma	GO:0000785,GO:0000978,GO:0000981,GO:0001228,GO:0001666,GO:0001701,GO:0003700,GO:0005515,GO:0005634,GO:0005654,GO:0005667,GO:0005737,GO:0006355,GO:0006357,GO:0007417,GO:0007420,GO:0017162,GO:0034751,GO:0045893,GO:0045944,GO:0046982,GO:1990837	chromatin|RNA polymerase II cis-regulatory region sequence-specific DNA binding|DNA-binding transcription factor activity, RNA polymerase II-specific|DNA-binding transcription activator activity, RNA polymerase II-specific|response to hypoxia|in utero embryonic development|DNA-binding transcription factor activity|protein binding|nucleus|nucleoplasm|transcription regulator complex|cytoplasm|regul…	WP3594,WP4241	Circadian rhythm genes|Type 2 papillary renal cell carcinoma	R-HSA-1430728,R-HSA-1989781,R-HSA-211859,R-HSA-211897,R-HSA-211945,R-HSA-211976,R-HSA-211981,R-HSA-212436,R-HSA-212436,R-HSA-400206,R-HSA-556833,R-HSA-73857,R-HSA-73857,R-HSA-74160,R-HSA-74160,R-HSA-8937144,R-HSA-9634815,R-HSA-9634815,R-HSA-9768919,R-HSA-9768919	Metabolism|PPARA activates gene expression|Biological oxidations|Cytochrome P450 - arranged by substrate type|Phase I - Functionalization of compounds|Endogenous sterols|Xenobiotics|Generic Transcription Pathway|Generic Transcription Pathway|Regulation of lipid metabolism by PPARalpha|Metabolism of lipids|RNA Polymerase II Transcription|RNA Polymerase II Transcription|Gene expression (Transcripti…
ASAH2B	192.28005771429173	119.10971460197314	265.45040082661035	2.228729650277282	1.1562216251848398	2.0486725429211128e-08	1.9343151313482018e-07	Up	1.4606995697085023	1.2948007148714555	1.314920374602548	0.7191631335984977	0.6499187287383836	0.5463996614695447	653308	protein_coding	N-acylsphingosine amidohydrolase 2B
ASAP3	324.4732233131428	440.93689352244553	208.0095531038401	0.4719060526554366	-1.0834284193227923	5.675437588337216e-05	0.00025991059901	Down	1.1210151442246228	1.0676801161778822	1.6387271455263952	2.3336120276109846	2.08885706987088	4.00211315921776	55616	protein_coding	ArfGAP with SH3 domain%2C ankyrin repeat and PH domain 3	hsa04144,hsa04666	Endocytosis|Fc gamma R-mediated phagocytosis	GO:0001726,GO:0005096,GO:0005515,GO:0005654,GO:0005829,GO:0005925,GO:0016477,GO:0043231,GO:0043547,GO:0046872,GO:0051492	ruffle|GTPase activator activity|protein binding|nucleoplasm|cytosol|focal adhesion|cell migration|intracellular membrane-bounded organelle|positive regulation of GTPase activity|metal ion binding|regulation of stress fiber assembly
ASGR1	14.3037262433965	22.622244279533103	5.985208207259883	0.2648152815837948	-1.9169417173456047	0.0086131428572268	0.0227720737245572	Down	0.1136501045474557	0.1500640534399877	0.0761979349784631	0.3514878750463191	0.3766194971970192	0.6098999696047969	432	protein_coding	asialoglycoprotein receptor 1	hsa04918	Thyroid hormone synthesis	GO:0004873,GO:0005515,GO:0005537,GO:0005576,GO:0005886,GO:0006898,GO:0009897,GO:0031668,GO:0042802,GO:0042806,GO:0044419,GO:0046872	asialoglycoprotein receptor activity|protein binding|mannose binding|extracellular region|plasma membrane|receptor-mediated endocytosis|external side of plasma membrane|cellular response to extracellular stimulus|identical protein binding|fucose binding|biological process involved in interspecies interaction between organisms|metal ion binding	WP5323,WP4217	Fatty Acids and Lipoproteins Transport in Hepatocytes|Ebola virus infection in host	R-HSA-392499,R-HSA-446203,R-HSA-597592	Metabolism of proteins|Asparagine N-linked glycosylation|Post-translational protein modification
ASH1L-AS1	53.21675168855722	79.15903133178838	27.274472045326053	0.3446126345880406	-1.5369524985962355	0.0002558332391982	0.0010048369050402	Down	0.4863422312327157	0.8100076548740117	0.5113423457105177	2.485417571357305	1.8241124555514685	1.216952144586449	645676	non_coding	ASH1L antisense RNA 1
ASIC1	487.9616954710325	672.6092658407575	303.3141251013073	0.4510813225338136	-1.1485405438017129	2.494305820874413e-10	3.369341534487133e-09	Down	1.7683926220245534	1.9059285873074208	1.4025684389299138	3.690072456497549	3.5105677309014944	4.5542860719381215	41	protein_coding	acid sensing ion channel subunit 1	hsa04750	Inflammatory mediator regulation of TRP channels	GO:0001662,GO:0001975,GO:0005515,GO:0005794,GO:0005886,GO:0006814,GO:0007165,GO:0007269,GO:0007613,GO:0008306,GO:0009268,GO:0009986,GO:0010447,GO:0022839,GO:0035725,GO:0042391,GO:0044736,GO:0046929,GO:0050915,GO:0070207,GO:0070588,GO:0071467,GO:0098793	behavioral fear response|response to amphetamine|protein binding|Golgi apparatus|plasma membrane|sodium ion transport|signal transduction|neurotransmitter secretion|memory|associative learning|response to pH|cell surface|response to acidic pH|monoatomic ion gated channel activity|sodium ion transmembrane transport|regulation of membrane potential|acid-sensing ion channel activity|negative regulat…			R-HSA-2672351,R-HSA-382551,R-HSA-983712	Stimuli-sensing channels|Transport of small molecules|Ion channel transport
ASL	267.3425493534679	363.0428720257309	171.6422266812051	0.472768887577617	-1.0807929984886495	9.172179236531702e-09	9.326742490138565e-08	Down	1.876164836002224	2.211328251741042	1.840539461077005	3.9325165830440674	4.5199611039033725	4.662580287763936	435	protein_coding	argininosuccinate lyase	hsa00250,hsa00220	Alanine, aspartate and glutamate metabolism|Arginine biosynthesis	GO:0000050,GO:0004056,GO:0005515,GO:0005737,GO:0005829,GO:0006525,GO:0006526,GO:0007626,GO:0009791,GO:0019676,GO:0042450,GO:0042802,GO:0045429,GO:0070062	urea cycle|argininosuccinate lyase activity|protein binding|cytoplasm|cytosol|arginine metabolic process|arginine biosynthetic process|locomotory behavior|post-embryonic development|ammonia assimilation cycle|arginine biosynthetic process via ornithine|identical protein binding|positive regulation of nitric oxide biosynthetic process|extracellular exosome	WP106,WP497,WP4583,WP4571,WP4595	Alanine and aspartate metabolism|Urea cycle and metabolism of amino groups|Biomarkers for urea cycle disorders|Urea cycle and related diseases|Urea cycle and associated pathways	R-HSA-1430728,R-HSA-70635,R-HSA-71291	Metabolism|Urea cycle|Metabolism of amino acids and derivatives
ASMTL	141.0177822203343	215.17513715663608	66.8604272840324	0.3104479536141459	-1.6875766730005857	7.590042794716378e-05	0.0003374018768724	Down	0.9082907476518242	0.4859276285146322	0.7034691581112273	0.9572552596964596	4.203537007240676	1.930207366003044	8623	protein_coding	acetylserotonin O-methyltransferase like	hsa00240	Pyrimidine metabolism	GO:0003674,GO:0005515,GO:0005829,GO:0008150,GO:0008171,GO:0009117,GO:0032259,GO:0036218,GO:0036221,GO:0047429	molecular_function|protein binding|cytosol|biological_process|O-methyltransferase activity|nucleotide metabolic process|methylation|dTTP diphosphatase activity|UTP diphosphatase activity|nucleoside triphosphate diphosphatase activity
ATE1-AS1	30.62999030099241	11.342246439982285	49.91773416200255	4.41400885101906	2.142089522528379	6.294563568704661e-05	0.0002851192053886	Up	1.4051901289560111	1.0575886458129946	1.7523521944757914	0.2454131956159368	0.2514558882705019	0.4962406489233833	100130887	non_coding	ATE1 antisense RNA 1					WP5097	CCL18 signaling pathway
ATF5	1491.7187695726216	735.7181225818422	2247.719416563401	3.054842489385849	1.6110979952190712	3.1148110833111252e-24	3.573630952754126e-22	Up	19.80329771549144	22.627646369900194	22.804210045863236	9.056026604033493	7.969229045618669	5.423500103177711	22809	protein_coding	activating transcription factor 5			GO:0000785,GO:0000976,GO:0000977,GO:0000981,GO:0001228,GO:0003682,GO:0003700,GO:0005515,GO:0005634,GO:0005654,GO:0005813,GO:0005829,GO:0006355,GO:0006357,GO:0007623,GO:0008285,GO:0009791,GO:0015631,GO:0019900,GO:0021891,GO:0021930,GO:0035264,GO:0043066,GO:0043565,GO:0045444,GO:0045892,GO:0045893,GO:0045944,GO:0046605,GO:0090575,GO:1902750	chromatin|transcription cis-regulatory region binding|RNA polymerase II transcription regulatory region sequence-specific DNA binding|DNA-binding transcription factor activity, RNA polymerase II-specific|DNA-binding transcription activator activity, RNA polymerase II-specific|chromatin binding|DNA-binding transcription factor activity|protein binding|nucleus|nucleoplasm|centrosome|cytosol|regulat…	WP289,WP3594	Myometrial relaxation and contraction pathways|Circadian rhythm genes	R-HSA-2262752,R-HSA-8953897,R-HSA-9648895	Cellular responses to stress|Cellular responses to stimuli|Response of EIF2AK1 (HRI) to heme deficiency
ATP2A1-AS1	158.55076530817067	213.3054888958289	103.7960417205124	0.4870314353730563	-1.0379132010331795	6.715553473517224e-05	0.0003022832130433	Down	4.347667883579821	5.121289142258555	4.786639456540922	10.440513987035098	7.598072642210102	12.501635518148086	100289092	non_coding	ATP2A1 antisense RNA 1					WP4950	16p11.2 distal deletion syndrome
ATP2A3	53.16454744886835	85.70426741436306	20.62482748337364	0.240291869790974	-2.0571402587819287	1.477522502284813e-06	9.661235439574374e-06	Down	0.0825153326728722	0.0898867001173992	0.0829849384490672	0.3197465340611236	0.5496214480783359	0.2485484055837493	489	protein_coding	ATPase sarcoplasmic/endoplasmic reticulum Ca2+ transporting 3	hsa04020,hsa04024,hsa04022,hsa04919,hsa04260,hsa04261,hsa04972,hsa05010,hsa05017,hsa05022,hsa05410,hsa05412,hsa05414,hsa05415	Calcium signaling pathway|cAMP signaling pathway|cGMP-PKG signaling pathway|Thyroid hormone signaling pathway|Cardiac muscle contraction|Adrenergic signaling in cardiomyocytes|Pancreatic secretion|Alzheimer disease|Spinocerebellar ataxia|Pathways of neurodegeneration - multiple diseases|Hypertrophic cardiomyopathy|Arrhythmogenic right ventricular cardiomyopathy|Dilated cardiomyopathy|Diabetic car…	GO:0005388,GO:0005515,GO:0005524,GO:0005783,GO:0005789,GO:0006816,GO:0006874,GO:0006919,GO:0008656,GO:0015085,GO:0016020,GO:0016529,GO:0016887,GO:0030899,GO:0031090,GO:0031095,GO:0031965,GO:0033017,GO:0034220,GO:0044325,GO:0046872,GO:0070059,GO:0070588,GO:0150104,GO:1900121,GO:1903515,GO:1903779	P-type calcium transporter activity|protein binding|ATP binding|endoplasmic reticulum|endoplasmic reticulum membrane|calcium ion transport|intracellular calcium ion homeostasis|activation of cysteine-type endopeptidase activity involved in apoptotic process|cysteine-type endopeptidase activator activity involved in apoptotic process|calcium ion transmembrane transporter activity|membrane|sarcopla…	WP5124,WP289,WP2059,WP536	Alzheimer's disease|Myometrial relaxation and contraction pathways|Alzheimer's disease and miRNA effects|Calcium regulation in cardiac cells	R-HSA-109582,R-HSA-157118,R-HSA-162582,R-HSA-1912420,R-HSA-1912422,R-HSA-382551,R-HSA-397014,R-HSA-418346,R-HSA-418359,R-HSA-418360,R-HSA-5576891,R-HSA-5578775,R-HSA-936837,R-HSA-983712	Hemostasis|Signaling by NOTCH|Signal Transduction|Pre-NOTCH Processing in Golgi|Pre-NOTCH Expression and Processing|Transport of small molecules|Muscle contraction|Platelet homeostasis|Reduction of cytosolic Ca++ levels|Platelet calcium homeostasis|Cardiac conduction|Ion homeostasis|Ion transport by P-type ATPases|Ion channel transport
ATP2B1-AS1	46.642168702677935	71.9941069055612	21.29023049979465	0.2956730798987259	-1.7579251982825932	0.0001152410460351	0.000492691493456	Down	0.276360308150448	0.0882840140943223	0.2062084376130807	0.5741281267851317	0.7178822373940046	0.7222489278310781	338758	non_coding	ATP2B1 antisense RNA 1
ATP2C2-AS1	13.080871169899266	22.840650075022666	3.3210922647758543	0.1455204711732043	-2.780705975550136	0.0014809861541988	0.0048355958702629	Down	0.0534890919000867	0.0353136056377289	0.0	0.1946197039949599	0.2127058481167421	0.2314900409714994	105371374	non_coding	ATP2C2 antisense RNA 1
ATP6V0D1-DT	43.46163924915754	58.30958955911981	28.613688939195253	0.4912046942906517	-1.0256037467251116	0.0136851320259757	0.034026569149605	Down	0.2729911709505908	0.2005777893858288	0.2834010840319248	0.5190671024572001	0.4289801551351681	0.6585636149448959	101927837	non_coding
ATP6V1B1-AS1	3.1199762128572868	6.239952425714572	0.0	0.0294020681984204	-5.0879385491804365	0.0103339829869893	0.0266589244541578	Down	0.0	0.0	0.0	0.0309041246068267	0.2251737756546585	0.2940708232341335	101927750	non_coding	ATP6V1B1 antisense RNA 1
ATP6V1C2	19.124526463219738	33.597015948761346	4.652036977678127	0.1386150486686173	-2.8508442034941868	8.245205238372533e-05	0.0003642972742639	Down	0.0386224223305539	0.0611966414461915	0.0077684455386279	0.2529493667240851	0.2303801057275985	0.3289513624986678	245973	protein_coding	ATPase H+ transporting V1 subunit C2	hsa00190,hsa04150,hsa04145,hsa04966,hsa04721,hsa05165,hsa05110,hsa05120,hsa05323	Oxidative phosphorylation|mTOR signaling pathway|Phagosome|Collecting duct acid secretion|Synaptic vesicle cycle|Human papillomavirus infection|Vibrio cholerae infection|Epithelial cell signaling in Helicobacter pylori infection|Rheumatoid arthritis	GO:0000221,GO:0005765,GO:0005829,GO:0016241,GO:0030177,GO:0042802,GO:0046961,GO:0070062,GO:1902600	vacuolar proton-transporting V-type ATPase, V1 domain|lysosomal membrane|cytosol|regulation of macroautophagy|positive regulation of Wnt signaling pathway|identical protein binding|proton-transporting ATPase activity, rotational mechanism|extracellular exosome|proton transmembrane transport			R-HSA-1222556,R-HSA-162582,R-HSA-168249,R-HSA-168256,R-HSA-2262752,R-HSA-382551,R-HSA-74752,R-HSA-77387,R-HSA-8953897,R-HSA-9006934,R-HSA-917937,R-HSA-917977,R-HSA-9639288,R-HSA-9711097,R-HSA-983712	ROS and RNS production in phagocytes|Signal Transduction|Innate Immune System|Immune System|Cellular responses to stress|Transport of small molecules|Signaling by Insulin receptor|Insulin receptor recycling|Cellular responses to stimuli|Signaling by Receptor Tyrosine Kinases|Iron uptake and transport|Transferrin endocytosis and recycling|Amino acids regulate mTORC1|Cellular response to starvation…
ATP8	5992.971284956908	3944.249277090005	8041.693292823812	2.03879144434684	1.0277142041945162	1.9107337429900401e-10	2.638264904513326e-09	Up	1046.8609438514152	988.1217705511727	1082.4244278000497	665.3529633902165	579.1600045359935	363.6999751423941	4509	protein_coding		hsa00190,hsa04714,hsa05208,hsa05010,hsa05012,hsa05014,hsa05016,hsa05020,hsa05022,hsa05415	Oxidative phosphorylation|Thermogenesis|Chemical carcinogenesis - reactive oxygen species|Alzheimer disease|Parkinson disease|Amyotrophic lateral sclerosis|Huntington disease|Prion disease|Pathways of neurodegeneration - multiple diseases|Diabetic cardiomyopathy	GO:0000276,GO:0005515,GO:0005743,GO:0005753,GO:0015986,GO:0042776,GO:0046933,GO:1902600	mitochondrial proton-transporting ATP synthase complex, coupling factor F(o)|protein binding|mitochondrial inner membrane|mitochondrial proton-transporting ATP synthase complex|proton motive force-driven ATP synthesis|proton motive force-driven mitochondrial ATP synthesis|proton-transporting ATP synthase activity, rotational mechanism|proton transmembrane transport	WP4932,WP111	7q11.23 copy number variation syndrome|Electron transport chain: OXPHOS system in mitochondria	R-HSA-1428517,R-HSA-1430728,R-HSA-1592230,R-HSA-163200,R-HSA-163210,R-HSA-1852241,R-HSA-8949613	The citric acid (TCA) cycle and respiratory electron transport|Metabolism|Mitochondrial biogenesis|Respiratory electron transport, ATP synthesis by chemiosmotic coupling, and heat production by uncoupling proteins.|Formation of ATP by chemiosmotic coupling|Organelle biogenesis and maintenance|Cristae formation
ATP8B3	86.56573393964214	127.2054783473018	45.92598953198248	0.3612317800488329	-1.4690032726611475	2.2646013671951747e-05	0.000112642279642	Down	0.1371642917361851	0.2867611106733011	0.2758898240709475	0.7486070404664523	0.5555513415695623	0.7228966247333971	148229	protein_coding	ATPase phospholipid transporting 8B3			GO:0000287,GO:0002080,GO:0005524,GO:0005789,GO:0005802,GO:0005886,GO:0007030,GO:0007339,GO:0016887,GO:0045332,GO:0051649,GO:0090556,GO:0140326,GO:1990531	magnesium ion binding|acrosomal membrane|ATP binding|endoplasmic reticulum membrane|trans-Golgi network|plasma membrane|Golgi organization|binding of sperm to zona pellucida|ATP hydrolysis activity|phospholipid translocation|establishment of localization in cell|phosphatidylserine floppase activity|ATPase-coupled intramembrane lipid transporter activity|phospholipid-translocating ATPase complex	WP5090	Complement system in neuronal development and plasticity	R-HSA-382551,R-HSA-936837,R-HSA-983712	Transport of small molecules|Ion transport by P-type ATPases|Ion channel transport
AVIL	88.33434794219386	49.93680551304514	126.7318903713426	2.537646981910447	1.343491386409008	3.152287497688232e-06	1.9034882850479603e-05	Up	0.8521385277577013	0.7353770862920284	0.7284399376166456	0.2856889606104106	0.3267609424895204	0.3413927188609244	10677	protein_coding	advillin			GO:0003779,GO:0005515,GO:0005546,GO:0005737,GO:0005884,GO:0005925,GO:0007015,GO:0007399,GO:0008154,GO:0010592,GO:0010976,GO:0015629,GO:0030027,GO:0030424,GO:0042995,GO:0043005,GO:0051014,GO:0051015,GO:0051016,GO:0060271,GO:0071933,GO:1900480	actin binding|protein binding|phosphatidylinositol-4,5-bisphosphate binding|cytoplasm|actin filament|focal adhesion|actin filament organization|nervous system development|actin polymerization or depolymerization|positive regulation of lamellipodium assembly|positive regulation of neuron projection development|actin cytoskeleton|lamellipodium|axon|cell projection|neuron projection|actin filament s…
B3GALT4	93.81741669559568	164.68963096725844	22.945202423932876	0.1393944260521657	-2.8427552213974816	2.0684510221076027e-13	5.0876893335027455e-12	Down	0.3138780534673321	0.5128767263891771	0.2525315003044309	2.038547117928652	2.2623155029073443	3.7654879622858544	8705	protein_coding	beta-1%2C3-galactosyltransferase 4	hsa00604	Glycosphingolipid biosynthesis - ganglio series	GO:0000139,GO:0001574,GO:0006486,GO:0006493,GO:0008499,GO:0009312,GO:0016020,GO:0019901,GO:0022627,GO:0047915	Golgi membrane|ganglioside biosynthetic process|protein glycosylation|protein O-linked glycosylation|UDP-galactose:beta-N-acetylglucosamine beta-1,3-galactosyltransferase activity|oligosaccharide biosynthetic process|membrane|protein kinase binding|cytosolic small ribosomal subunit|ganglioside galactosyltransferase activity	WP5299,WP1423	Ganglio series sphingolipid metabolism|Ganglio sphingolipid metabolism	R-HSA-1430728,R-HSA-71387,R-HSA-9033658,R-HSA-9037629	Metabolism|Metabolism of carbohydrates|Blood group systems biosynthesis|Lewis blood group biosynthesis
B3GLCT	626.3956883166342	395.1893177747223	857.6020588585465	2.1692550187771347	1.1171996669789082	2.989850933973958e-13	7.1522648062512806e-12	Up	5.057175374480306	4.737425918900786	4.8683141549339295	2.6357471337374947	2.621381644814961	1.8396439072740225	145173	protein_coding	beta 3-glucosyltransferase	hsa00514	Other types of O-glycan biosynthesis	GO:0005789,GO:0006004,GO:0008375,GO:0016757,GO:0036066	endoplasmic reticulum membrane|fucose metabolic process|acetylglucosaminyltransferase activity|glycosyltransferase activity|protein O-linked fucosylation			R-HSA-1643685,R-HSA-3781865,R-HSA-3906995,R-HSA-392499,R-HSA-5083635,R-HSA-5173105,R-HSA-5173214,R-HSA-5668914,R-HSA-597592	Disease|Diseases of glycosylation|Diseases associated with O-glycosylation of proteins|Metabolism of proteins|Defective B3GALTL causes PpS|O-linked glycosylation|O-glycosylation of TSR domain-containing proteins|Diseases of metabolism|Post-translational protein modification
B3GNT3	4.364797611246832	8.397295830290778	0.3322993922028841	0.0426477277987387	-4.551387310618396	0.0067872686831088	0.0185058127837297	Down	0.0	0.0096315674765203	0.0	0.1167789046278345	0.0483451701733073	0.0909179663099417	10331	protein_coding	UDP-GlcNAc:betaGal beta-1%2C3-N-acetylglucosaminyltransferase 3	hsa00512,hsa00601	Mucin type O-glycan biosynthesis|Glycosphingolipid biosynthesis - lacto and neolacto series	GO:0000139,GO:0005886,GO:0006493,GO:0008457,GO:0008499,GO:0008532,GO:0016020,GO:0016266,GO:0018146,GO:0030311,GO:0047223	Golgi membrane|plasma membrane|protein O-linked glycosylation|beta-galactosyl-N-acetylglucosaminylgalactosylglucosyl-ceramide beta-1,3-acetylglucosaminyltransferase activity|UDP-galactose:beta-N-acetylglucosamine beta-1,3-galactosyltransferase activity|N-acetyllactosaminide beta-1,3-N-acetylglucosaminyltransferase activity|membrane|O-glycan processing|keratan sulfate biosynthetic process|poly-N-a…			R-HSA-1430728,R-HSA-1630316,R-HSA-1638074,R-HSA-2022854,R-HSA-392499,R-HSA-5173105,R-HSA-597592,R-HSA-71387,R-HSA-913709	Metabolism|Glycosaminoglycan metabolism|Keratan sulfate/keratin metabolism|Keratan sulfate biosynthesis|Metabolism of proteins|O-linked glycosylation|Post-translational protein modification|Metabolism of carbohydrates|O-linked glycosylation of mucins
B3GNT9	1837.7073902327384	2552.740473693471	1122.6743067720054	0.439830329856211	-1.1849810017803803	9.464576037989108e-15	2.921287460645878e-13	Down	10.633316051702105	12.22483315580916	10.465033414123914	23.11637670590527	23.836752552943484	32.085630008380015	84752	protein_coding	UDP-GlcNAc:betaGal beta-1%2C3-N-acetylglucosaminyltransferase 9			GO:0006486,GO:0006493,GO:0016020,GO:0016758	protein glycosylation|protein O-linked glycosylation|membrane|hexosyltransferase activity			R-HSA-392499,R-HSA-5173105,R-HSA-597592,R-HSA-913709	Metabolism of proteins|O-linked glycosylation|Post-translational protein modification|O-linked glycosylation of mucins
B4GALNT4	522.9280038564254	741.1139099781261	304.7420977347246	0.411242300690638	-1.28193942603198	1.3022005363052642e-11	2.2506516504090682e-10	Down	1.2283439105052472	1.8956075712617213	1.554462679475903	3.59221685242187	3.7499928329343217	4.545201892928644	338707	protein_coding	beta-1%2C4-N-acetyl-galactosaminyltransferase 4	hsa00513	Various types of N-glycan biosynthesis	GO:0008376,GO:0032580,GO:0033842	acetylgalactosaminyltransferase activity|Golgi cisterna membrane|N-acetyl-beta-glucosaminyl-glycoprotein 4-beta-N-acetylgalactosaminyltransferase activity
B4GALT6	115.22217274597564	71.72110767032996	158.7232378216213	2.214739079530074	1.147136743547398	7.273098830372574e-05	0.0003251360433295	Up	0.5253864203245104	0.3611436859628105	0.5874303047560583	0.2833688095308669	0.2119987143131625	0.2022314986052311	9331	protein_coding	beta-1%2C4-galactosyltransferase 6	hsa00600	Sphingolipid metabolism	GO:0000139,GO:0001572,GO:0005975,GO:0006486,GO:0006688,GO:0008378,GO:0008489,GO:0010706,GO:0021955,GO:0022010,GO:0032580,GO:0042551,GO:0046872	Golgi membrane|lactosylceramide biosynthetic process|carbohydrate metabolic process|protein glycosylation|glycosphingolipid biosynthetic process|galactosyltransferase activity|UDP-galactose:glucosylceramide beta-1,4-galactosyltransferase activity|ganglioside biosynthetic process via lactosylceramide|central nervous system neuron axonogenesis|central nervous system myelination|Golgi cisterna membr…	WP1422,WP5292	Sphingolipid pathway|Glycosphingolipid metabolism	R-HSA-1430728,R-HSA-1630316,R-HSA-1638074,R-HSA-2022854,R-HSA-392499,R-HSA-446203,R-HSA-5173105,R-HSA-597592,R-HSA-71387,R-HSA-913709,R-HSA-948021,R-HSA-975576,R-HSA-975577	Metabolism|Glycosaminoglycan metabolism|Keratan sulfate/keratin metabolism|Keratan sulfate biosynthesis|Metabolism of proteins|Asparagine N-linked glycosylation|O-linked glycosylation|Post-translational protein modification|Metabolism of carbohydrates|O-linked glycosylation of mucins|Transport to the Golgi and subsequent modification|N-glycan antennae elongation in the medial/trans-Golgi|N-Glycan…
BABAM2-AS1	426.5705349743357	717.4061030171533	135.734966931518	0.1892612843943279	-2.4015487737812733	4.63220017132621e-35	1.4687443415955962e-32	Down	2.352079911332445	1.914469976526426	2.3006586269069964	11.606091497912814	10.15412929733352	14.423970033072033	100302650	non_coding	BABAM2 antisense RNA 1
BAIAP2-DT	151.5654398609861	235.26706089065885	67.86381883131328	0.2883761349632842	-1.7939763179464057	3.2186016412609345e-13	7.647029158303736e-12	Down	0.3748148400068053	0.4549951604470292	0.4012671846191109	1.2339840100868398	1.6287281153324291	1.6011926842099216	440465	non_coding	BAIAP2 divergent transcript
BAZ1A	4308.317236937332	2832.124296890056	5784.510176984612	2.042330993164549	1.0302166975084806	5.71799693945195e-20	3.850044348536778e-18	Up	26.153688457471752	23.01940213076747	26.80843512420631	14.114050272809214	13.97234603257828	10.936007808824618	11177	protein_coding	bromodomain adjacent to zinc finger domain 1A			GO:0000228,GO:0003677,GO:0004402,GO:0005515,GO:0005634,GO:0005721,GO:0006261,GO:0006275,GO:0006334,GO:0006338,GO:0006355,GO:0006357,GO:0008623,GO:0016590,GO:0031445,GO:0045740,GO:0046872	nuclear chromosome|DNA binding|histone acetyltransferase activity|protein binding|nucleus|pericentric heterochromatin|DNA-templated DNA replication|regulation of DNA replication|nucleosome assembly|chromatin remodeling|regulation of DNA-templated transcription|regulation of transcription by RNA polymerase II|CHRAC|ACF complex|regulation of heterochromatin formation|positive regulation of DNA repl…	WP2858	Ectoderm differentiation
BBS4	689.765542539064	1009.5480859794524	369.9829990986752	0.3665209756163701	-1.448032330220539	7.536372223730593e-24	7.965260315735622e-22	Down	3.3324605001629086	3.423426951127732	3.881105370889325	9.480601476661391	9.719987869337851	11.120028458427756	585	protein_coding	Bardet-Biedl syndrome 4			GO:0000226,GO:0000242,GO:0000281,GO:0001750,GO:0001764,GO:0001843,GO:0001895,GO:0001917,GO:0001947,GO:0003085,GO:0005515,GO:0005634,GO:0005813,GO:0005814,GO:0005829,GO:0005929,GO:0007098,GO:0007286,GO:0007601,GO:0007608,GO:0010467,GO:0010629,GO:0015031,GO:0016358,GO:0019216,GO:0021591,GO:0021756,GO:0021766,GO:0021987,GO:0030534,GO:0030674,GO:0030837,GO:0031514,GO:0032391,GO:0032402,GO:0032465,GO:…	microtubule cytoskeleton organization|pericentriolar material|mitotic cytokinesis|photoreceptor outer segment|neuron migration|neural tube closure|retina homeostasis|photoreceptor inner segment|heart looping|negative regulation of systemic arterial blood pressure|protein binding|nucleus|centrosome|centriole|cytosol|cilium|centrosome cycle|spermatid development|visual perception|sensory perception…	WP4656,WP3998,WP4352,WP4536,WP4803,WP5234	Joubert syndrome|Prader-Willi and Angelman syndrome|Ciliary landscape|Genes related to primary cilium development (based on CRISPR)|Ciliopathies|Bardet-Biedl syndrome	R-HSA-1852241,R-HSA-5617833,R-HSA-5620920,R-HSA-5620922	Organelle biogenesis and maintenance|Cilium Assembly|Cargo trafficking to the periciliary membrane|BBSome-mediated cargo-targeting to cilium
BCAN-AS1	1496.2327334927882	2401.6310934566905	590.8343735288843	0.2460202266807167	-2.023151162524603	3.9074438410477126e-08	3.489089254686691e-07	Down	1.6824168659310337	1.6185794211398046	1.7061862864126924	4.991662407977193	5.786690156019104	10.355864928114004	105371453	non_coding
BCAS2	1256.669675512218	802.7224015139772	1710.6169495104589	2.130980589508849	1.091517452085017	6.45684059384608e-12	1.1966083221687755e-10	Up	34.503666629031784	32.09319868218725	41.08770449220348	21.348132984872088	18.213821043777443	13.499119327252838	10286	protein_coding	BCAS2 pre-mRNA processing factor	hsa03040	Spliceosome	GO:0000375,GO:0000398,GO:0000974,GO:0005515,GO:0005634,GO:0005654,GO:0005681,GO:0005730,GO:0005813,GO:0008380,GO:0016607,GO:0071007,GO:0071013	RNA splicing, via transesterification reactions|mRNA splicing, via spliceosome|Prp19 complex|protein binding|nucleus|nucleoplasm|spliceosomal complex|nucleolus|centrosome|RNA splicing|nuclear speck|U2-type catalytic step 2 spliceosome|catalytic step 2 spliceosome			R-HSA-72163,R-HSA-72172,R-HSA-72203,R-HSA-8953854	mRNA Splicing - Major Pathway|mRNA Splicing|Processing of Capped Intron-Containing Pre-mRNA|Metabolism of RNA
BCAT1	5551.323863565898	3440.6295743210303	7662.018152810767	2.226685444453517	1.1548977683729642	5.733414335394757e-25	6.991958922723716e-23	Up	17.865746075579654	14.666263223660495	16.12559147773509	7.656945590036174	8.601039572082492	6.653418691691121	586	protein_coding	branched chain amino acid transaminase 1	hsa00270,hsa00280,hsa00290,hsa00770	Cysteine and methionine metabolism|Valine, leucine and isoleucine degradation|Valine, leucine and isoleucine biosynthesis|Pantothenate and CoA biosynthesis	GO:0000082,GO:0004084,GO:0005739,GO:0005829,GO:0006629,GO:0009082,GO:0009098,GO:0009099,GO:0050048,GO:0052654,GO:0052655,GO:0052656	G1/S transition of mitotic cell cycle|branched-chain-amino-acid transaminase activity|mitochondrion|cytosol|lipid metabolic process|branched-chain amino acid biosynthetic process|leucine biosynthetic process|valine biosynthetic process|L-leucine:2-oxoglutarate aminotransferase activity|L-leucine transaminase activity|L-valine transaminase activity|L-isoleucine transaminase activity	WP4686,WP2525,WP3925	Leucine, isoleucine and valine metabolism|Trans-sulfuration, one-carbon metabolism and related pathways|Amino acid metabolism	R-HSA-1430728,R-HSA-70895,R-HSA-71291	Metabolism|Branched-chain amino acid catabolism|Metabolism of amino acids and derivatives
BCDIN3D-AS1	30.943661081104864	45.6052620803664	16.282060081843323	0.357336623387606	-1.4846443117450632	0.0096687113982979	0.0251999190068625	Down	0.250995716104131	0.119995357498928	0.052225689566683	0.4723687439903576	0.344177532736395	0.4225173019835504	100286844	non_coding	BCDIN3D antisense RNA 1
BCO2	55.75167873506983	94.87374515531457	16.629612314825085	0.1753775177927669	-2.5114642789619905	8.76254477606297e-08	7.343105158566177e-07	Down	0.2320182379203093	0.0706979563952663	0.1435930367340387	0.7110734674142396	0.7274729393103424	1.2049539708611976	83875	protein_coding	beta-carotene oxygenase 2			GO:0003834,GO:0005739,GO:0005759,GO:0010436,GO:0010437,GO:0016116,GO:0016119,GO:0016121,GO:0016124,GO:0016702,GO:0042573,GO:0042574,GO:0046872,GO:0051881,GO:0062172,GO:0102076,GO:1901176,GO:1901826,GO:2000377	beta-carotene 15,15'-dioxygenase activity|mitochondrion|mitochondrial matrix|carotenoid dioxygenase activity|9,10 (9', 10')-carotenoid-cleaving dioxygenase activity|carotenoid metabolic process|carotene metabolic process|carotene catabolic process|xanthophyll catabolic process|oxidoreductase activity, acting on single donors with incorporation of molecular oxygen, incorporation of two atoms of ox…	WP716	Vitamin A and carotenoid metabolism	R-HSA-1430728,R-HSA-196854,R-HSA-2187338,R-HSA-6806667,R-HSA-9709957,R-HSA-975634	Metabolism|Metabolism of vitamins and cofactors|Visual phototransduction|Metabolism of fat-soluble vitamins|Sensory Perception|Retinoid metabolism and transport
BDP1	3183.8178583505896	2004.8269755730173	4362.808741128161	2.175872216823709	1.1215938334412423	2.7764594486829087e-11	4.52934296778122e-10	Up	9.974029646878485	7.000066787210384	8.700841227465991	4.540047425160302	4.917939191929738	2.9424844701242483	55814	protein_coding	B double prime 1%2C subunit of RNA polymerase III transcription initiation factor IIIB			GO:0000126,GO:0001156,GO:0005515,GO:0005654,GO:0070898	transcription factor TFIIIB complex|TFIIIC-class transcription factor complex binding|protein binding|nucleoplasm|RNA polymerase III preinitiation complex assembly			R-HSA-74158,R-HSA-74158,R-HSA-74160,R-HSA-74160,R-HSA-749476,R-HSA-76046,R-HSA-76046,R-HSA-76061,R-HSA-76061,R-HSA-76066,R-HSA-76066,R-HSA-76071,R-HSA-76071	RNA Polymerase III Transcription|RNA Polymerase III Transcription|Gene expression (Transcription)|Gene expression (Transcription)|RNA Polymerase III Abortive And Retractive Initiation|RNA Polymerase III Transcription Initiation|RNA Polymerase III Transcription Initiation|RNA Polymerase III Transcription Initiation From Type 1 Promoter|RNA Polymerase III Transcription Initiation From Type 1 Promot…
BEX2	165.54733149158784	71.93448100253131	259.16018198064444	3.608931012579877	1.8515715653021547	4.916113768986713e-06	2.835056482055532e-05	Up	5.488522087616934	6.829572505324192	6.239726434419415	0.9898149624072236	0.9252229603238736	3.3956778060021446	84707	protein_coding	brain expressed X-linked 2			GO:0005102,GO:0005515,GO:0005634,GO:0005737,GO:0006915,GO:0007049,GO:0007165,GO:0042981,GO:0051726	signaling receptor binding|protein binding|nucleus|cytoplasm|apoptotic process|cell cycle|signal transduction|regulation of apoptotic process|regulation of cell cycle
BHLHE41	546.6441956401438	207.27518275599664	886.0132085242909	4.272928603788275	2.095225211280404	2.8845627038689994e-28	5.13304989722158e-26	Up	5.990840218020747	6.14488343915048	6.857941382123562	1.917360254527316	1.7036925798931146	1.0531553757117054	79365	protein_coding	basic helix-loop-helix family member e41	hsa04710	Circadian rhythm	GO:0000122,GO:0000785,GO:0000978,GO:0000981,GO:0001227,GO:0005515,GO:0005634,GO:0006357,GO:0009952,GO:0010832,GO:0010944,GO:0032922,GO:0042803,GO:0042826,GO:0043425,GO:0043426,GO:0045892,GO:0046982,GO:0050767,GO:0061629,GO:0070888,GO:1990837	negative regulation of transcription by RNA polymerase II|chromatin|RNA polymerase II cis-regulatory region sequence-specific DNA binding|DNA-binding transcription factor activity, RNA polymerase II-specific|DNA-binding transcription repressor activity, RNA polymerase II-specific|protein binding|nucleus|regulation of transcription by RNA polymerase II|anterior/posterior pattern specification|nega…	WP4018,WP5205,WP3594	Clear cell renal cell carcinoma pathways|Clock-controlled autophagy in bone metabolism|Circadian rhythm genes	R-HSA-1368108,R-HSA-400253	BMAL1:CLOCK,NPAS2 activates circadian gene expression|Circadian Clock
BLACAT1	17.15251632912154	30.647984283369592	3.65704837487346	0.1193230886319041	-3.0670548680162786	0.0009606395294954	0.0032886911572184	Down	0.0339063954998329	0.0	0.0127872604965046	0.041636765407485	0.1516869963496653	0.2113056952487323	101669762	protein_coding	bladder cancer associated transcript 1
BMERB1	719.4364279683882	975.4586510985488	463.41420483822776	0.4751273329263243	-1.0736138909948576	1.3121822939172947e-14	3.952184287327066e-13	Down	5.530505550932301	5.7181483498981285	5.696742036052227	11.395480419288845	12.049978577763651	13.816878759765729	89927	protein_coding	bMERB domain containing 1			GO:0005515,GO:0007019,GO:0007026,GO:0015630,GO:0021814,GO:0021822	protein binding|microtubule depolymerization|negative regulation of microtubule depolymerization|microtubule cytoskeleton|cell motility involved in cerebral cortex radial glia guided migration|negative regulation of cell motility involved in cerebral cortex radial glia guided migration
BMI1	162.3749225242749	102.48206244160376	222.26778260694604	2.16846290218982	1.1166727619538006	1.508065883519731e-06	9.835138722027146e-06	Up	1.6005830072264366	1.5327252040177846	1.905814749287252	0.9394853880475345	0.8481545549658803	0.6508767554248822	648	protein_coding	BMI1 proto-oncogene%2C polycomb ring finger	hsa04550,hsa05202,hsa05206	Signaling pathways regulating pluripotency of stem cells|Transcriptional misregulation in cancer|MicroRNAs in cancer	GO:0000122,GO:0000151,GO:0000792,GO:0000978,GO:0001701,GO:0005515,GO:0005634,GO:0005654,GO:0005829,GO:0006306,GO:0006959,GO:0007379,GO:0007420,GO:0008270,GO:0010468,GO:0016573,GO:0016604,GO:0021903,GO:0030097,GO:0030890,GO:0031519,GO:0033092,GO:0035102,GO:0036353,GO:0045814,GO:0048103,GO:0048146,GO:0048704,GO:0051443,GO:0071347,GO:0071535,GO:0071549,GO:0097027,GO:0097190,GO:1990841,GO:2000011,GO:…	negative regulation of transcription by RNA polymerase II|ubiquitin ligase complex|heterochromatin|RNA polymerase II cis-regulatory region sequence-specific DNA binding|in utero embryonic development|protein binding|nucleus|nucleoplasm|cytosol|DNA methylation|humoral immune response|segment specification|brain development|zinc ion binding|regulation of gene expression|histone acetylation|nuclear …	WP5092,WP5322,WP5087	Interactions of natural killer cells in pancreatic cancer|CKAP4 signaling pathway map|Malignant pleural mesothelioma	R-HSA-1257604,R-HSA-1257604,R-HSA-162582,R-HSA-162582,R-HSA-212436,R-HSA-2262752,R-HSA-2559580,R-HSA-2559583,R-HSA-2990846,R-HSA-2990846,R-HSA-3108214,R-HSA-3108232,R-HSA-3108232,R-HSA-3899300,R-HSA-392499,R-HSA-392499,R-HSA-4551638,R-HSA-4570464,R-HSA-4655427,R-HSA-597592,R-HSA-597592,R-HSA-6807070,R-HSA-6807070,R-HSA-73857,R-HSA-74160,R-HSA-8878171,R-HSA-8939243,R-HSA-8943724,R-HSA-8943724,R-HS…	PIP3 activates AKT signaling|PIP3 activates AKT signaling|Signal Transduction|Signal Transduction|Generic Transcription Pathway|Cellular responses to stress|Oxidative Stress Induced Senescence|Cellular Senescence|SUMOylation|SUMOylation|SUMOylation of DNA damage response and repair proteins|SUMO E3 ligases SUMOylate target proteins|SUMO E3 ligases SUMOylate target proteins|SUMOylation of transcri…
BMPR1B	149.6978814231251	83.48518486371405	215.9105779825361	2.589259530096168	1.372539578608922	1.79251973803119e-07	1.426083563482022e-06	Up	0.97741101925814	0.7269538822475704	0.9258713952881944	0.4692549809798962	0.306427681346127	0.2906615651316923	658	protein_coding	bone morphogenetic protein receptor type 1B	hsa04350,hsa04390,hsa04060,hsa04550,hsa04360,hsa05418	TGF-beta signaling pathway|Hippo signaling pathway|Cytokine-cytokine receptor interaction|Signaling pathways regulating pluripotency of stem cells|Axon guidance|Fluid shear stress and atherosclerosis	GO:0001502,GO:0001550,GO:0001649,GO:0001654,GO:0002063,GO:0004674,GO:0004675,GO:0005025,GO:0005515,GO:0005524,GO:0005886,GO:0006468,GO:0006954,GO:0009953,GO:0010628,GO:0019211,GO:0021953,GO:0030166,GO:0030501,GO:0030509,GO:0031290,GO:0032332,GO:0036122,GO:0042698,GO:0043235,GO:0043539,GO:0045669,GO:0045944,GO:0046332,GO:0046872,GO:0060041,GO:0060350,GO:0061036,GO:0071363,GO:0071773,GO:0098821,GO:…	cartilage condensation|ovarian cumulus expansion|osteoblast differentiation|eye development|chondrocyte development|protein serine/threonine kinase activity|transmembrane receptor protein serine/threonine kinase activity|transforming growth factor beta receptor activity, type I|protein binding|ATP binding|plasma membrane|protein phosphorylation|inflammatory response|dorsal/ventral pattern formati…	WP5316,WP4787,WP34,WP1425,WP3931	Primary ovarian insufficiency|Osteoblast differentiation and related diseases|Ovarian infertility|Bone morphogenic protein signaling and regulation|Embryonic stem cell pluripotency pathways	R-HSA-162582,R-HSA-201451,R-HSA-9006936	Signal Transduction|Signaling by BMP|Signaling by TGFB family members
BNIPL	20.45864829965728	9.630114194879596	31.28718240443496	3.25223239255382	1.7014303507727235	0.0098304540742654	0.0255489252758741	Up	0.319096105767196	0.172364635911216	0.4181582225893897	0.0527740478090529	0.086517565030842	0.1506527806438252	149428	protein_coding	BCL2 interacting protein like			GO:0005515,GO:0005634,GO:0005737,GO:0005829,GO:0006915,GO:0008285,GO:0040009,GO:0042802	protein binding|nucleus|cytoplasm|cytosol|apoptotic process|negative regulation of cell population proliferation|regulation of growth rate|identical protein binding
BOC	82.40158956555241	54.01628738971917	110.78689174138565	2.0487194744510884	1.034722453590203	0.0006714375381997	0.0023871965807677	Up	0.3205740468971955	0.3416532852500567	0.3531030934224445	0.1932902250940119	0.200325949828476	0.1268461764372959	91653	protein_coding	BOC cell adhesion associated%2C oncogene regulated	hsa04340,hsa04360	Hedgehog signaling pathway|Axon guidance	GO:0005515,GO:0005886,GO:0007399,GO:0007411,GO:0030424,GO:0044295,GO:0045663,GO:0098609	protein binding|plasma membrane|nervous system development|axon guidance|axon|axonal growth cone|positive regulation of myoblast differentiation|cell-cell adhesion	WP2858,WP4249	Ectoderm differentiation|Hedgehog signaling pathway	R-HSA-1266738,R-HSA-1266738,R-HSA-162582,R-HSA-162582,R-HSA-525793,R-HSA-525793,R-HSA-5358351,R-HSA-5358351,R-HSA-5632681,R-HSA-5632684,R-HSA-5632684,R-HSA-5635838	Developmental Biology|Developmental Biology|Signal Transduction|Signal Transduction|Myogenesis|Myogenesis|Signaling by Hedgehog|Signaling by Hedgehog|Ligand-receptor interactions|Hedgehog 'on' state|Hedgehog 'on' state|Activation of SMO
BOK	270.8778919098684	367.7747440953365	173.98103972440018	0.4731974078593668	-1.0794859241654502	6.170741145804811e-09	6.459277001301925e-08	Down	1.5403390499008165	1.6888383605965278	1.5583261901397374	3.3126677156595283	3.3270101260535645	3.933103944972148	666	protein_coding	BCL2 family apoptosis regulator BOK	hsa04215	Apoptosis - multiple species	GO:0001836,GO:0005102,GO:0005515,GO:0005634,GO:0005640,GO:0005737,GO:0005739,GO:0005741,GO:0005743,GO:0005783,GO:0005789,GO:0005794,GO:0006915,GO:0006919,GO:0006921,GO:0007420,GO:0008584,GO:0008630,GO:0008635,GO:0010506,GO:0031625,GO:0031901,GO:0031966,GO:0032588,GO:0033106,GO:0042803,GO:0043065,GO:0043524,GO:0044877,GO:0046982,GO:0048709,GO:0051259,GO:0051400,GO:0051402,GO:0051480,GO:0051902,GO:…	release of cytochrome c from mitochondria|signaling receptor binding|protein binding|nucleus|nuclear outer membrane|cytoplasm|mitochondrion|mitochondrial outer membrane|mitochondrial inner membrane|endoplasmic reticulum|endoplasmic reticulum membrane|Golgi apparatus|apoptotic process|activation of cysteine-type endopeptidase activity involved in apoptotic process|cellular component disassembly in…	WP5224,WP3872,WP1742,WP254,WP1772	2q37 copy number variation syndrome|Regulation of apoptosis by parathyroid hormone-related protein|TP53 network|Apoptosis|Apoptosis modulation and signaling
BORCS7	233.4096242519179	108.55915642280638	358.26009208102937	3.3005187236976035	1.7226927824393634	7.36053789091172e-14	1.962697557792194e-12	Up	4.637410112588324	3.438784451759485	3.976623642904217	1.613956898159041	1.291776463185652	0.9307723625583304	119032	protein_coding	BLOC-1 related complex subunit 7			GO:0005515,GO:0032418,GO:0051036,GO:0062196,GO:0072384,GO:0098574,GO:0099078	protein binding|lysosome localization|regulation of endosome size|regulation of lysosome size|organelle transport along microtubule|cytoplasmic side of lysosomal membrane|BORC complex
BRCC3	2354.862163176957	1406.762296425483	3302.9620299284325	2.347806052363309	1.2313132351726277	9.152450430612842e-23	8.818209008809797e-21	Up	13.834153941121883	12.907013867979936	13.160181831526517	6.847557447661631	6.232587716268449	4.7604585106069255	79184	protein_coding	BRCA1/BRCA2-containing complex subunit 3	hsa03440,hsa04621	Homologous recombination|NOD-like receptor signaling pathway	GO:0000151,GO:0000152,GO:0000922,GO:0004843,GO:0005515,GO:0005634,GO:0005654,GO:0005737,GO:0005829,GO:0006282,GO:0006302,GO:0006325,GO:0007095,GO:0008237,GO:0010165,GO:0010212,GO:0016579,GO:0030234,GO:0031593,GO:0035518,GO:0044818,GO:0045739,GO:0046872,GO:0051301,GO:0051865,GO:0061578,GO:0070531,GO:0070536,GO:0070537,GO:0070552,GO:0071479,GO:0140492,GO:1900227,GO:2000001	ubiquitin ligase complex|nuclear ubiquitin ligase complex|spindle pole|cysteine-type deubiquitinase activity|protein binding|nucleus|nucleoplasm|cytoplasm|cytosol|regulation of DNA repair|double-strand break repair|chromatin organization|mitotic G2 DNA damage checkpoint signaling|metallopeptidase activity|response to X-ray|response to ionizing radiation|protein deubiquitination|enzyme regulator a…	WP4016	DNA IR-damage and cellular response via ATR	R-HSA-1640170,R-HSA-392499,R-HSA-5688426,R-HSA-5689901,R-HSA-5693532,R-HSA-5693538,R-HSA-5693565,R-HSA-5693567,R-HSA-5693571,R-HSA-5693606,R-HSA-5693607,R-HSA-597592,R-HSA-69473,R-HSA-69481,R-HSA-69620,R-HSA-73894	Cell Cycle|Metabolism of proteins|Deubiquitination|Metalloprotease DUBs|DNA Double-Strand Break Repair|Homology Directed Repair|Recruitment and ATM-mediated phosphorylation of repair and signaling proteins at DNA double strand breaks|HDR through Homologous Recombination (HRR) or Single Strand Annealing (SSA)|Nonhomologous End-Joining (NHEJ)|DNA Double Strand Break Response|Processing of DNA doubl…
BRMS1L	619.3473820124875	391.0521153138423	847.6426487111328	2.167261880996629	1.1158734919584097	1.7005155645185547e-09	1.9889531139932315e-08	Up	6.5791016715329	5.268288952874363	6.161212142436045	3.5598148657748303	3.122632200661426	2.05005815617028	84312	protein_coding	BRMS1 like transcriptional repressor			GO:0000122,GO:0005515,GO:0005634,GO:0016575,GO:0016580,GO:0030336,GO:0030512,GO:0042826,GO:0070822,GO:1902455,GO:1902459	negative regulation of transcription by RNA polymerase II|protein binding|nucleus|histone deacetylation|Sin3 complex|negative regulation of cell migration|negative regulation of transforming growth factor beta receptor signaling pathway|histone deacetylase binding|Sin3-type complex|negative regulation of stem cell population maintenance|positive regulation of stem cell population maintenance
BRPF3	3499.4110542911967	1860.501890619265	5138.320217963129	2.761761122395618	1.4655885395673565	1.6205925058774246e-27	2.743836185436545e-25	Up	20.71446817320372	20.151821771092333	19.077436098907903	9.082514157242407	7.858718662560112	5.85723056129148	27154	protein_coding	bromodomain and PHD finger containing 3			GO:0000123,GO:0005515,GO:0005576,GO:0005634,GO:0005829,GO:0006325,GO:0006355,GO:0006357,GO:0036408,GO:0043966,GO:0043995,GO:0043996,GO:0043997,GO:0045740,GO:0046872,GO:0050793,GO:0070776,GO:1903706	histone acetyltransferase complex|protein binding|extracellular region|nucleus|cytosol|chromatin organization|regulation of DNA-templated transcription|regulation of transcription by RNA polymerase II|histone H3K14 acetyltransferase activity|histone H3 acetylation|histone H4K5 acetyltransferase activity|histone H4K8 acetyltransferase activity|histone H4K12 acetyltransferase activity|positive regu…			R-HSA-109582,R-HSA-114608,R-HSA-212436,R-HSA-3214847,R-HSA-3247509,R-HSA-3700989,R-HSA-4839726,R-HSA-5633007,R-HSA-6804758,R-HSA-73857,R-HSA-74160,R-HSA-76002,R-HSA-76005	Hemostasis|Platelet degranulation |Generic Transcription Pathway|HATs acetylate histones|Chromatin modifying enzymes|Transcriptional Regulation by TP53|Chromatin organization|Regulation of TP53 Activity|Regulation of TP53 Activity through Acetylation|RNA Polymerase II Transcription|Gene expression (Transcription)|Platelet activation, signaling and aggregation|Response to elevated platelet cytosol…
BRSK1	37.299013908154905	51.647746389817975	22.950281426491827	0.444419153059583	-1.1700071012282165	0.017962641356237	0.0430505604073608	Down	0.1023107512619738	0.2961621914511654	0.1424672521041671	0.3865745622196707	0.4224992044969033	0.4659411913010088	84446	protein_coding	BR serine/threonine kinase 1			GO:0000086,GO:0000287,GO:0004674,GO:0005524,GO:0005634,GO:0005654,GO:0005737,GO:0005813,GO:0006468,GO:0006974,GO:0007095,GO:0007269,GO:0007409,GO:0008021,GO:0008306,GO:0009411,GO:0010212,GO:0010975,GO:0018105,GO:0019901,GO:0030010,GO:0030054,GO:0030182,GO:0035556,GO:0043015,GO:0048156,GO:0048167,GO:0048786,GO:0050321,GO:0050770,GO:0051298,GO:0090176,GO:0099504,GO:0106310,GO:0150034,GO:2000807	G2/M transition of mitotic cell cycle|magnesium ion binding|protein serine/threonine kinase activity|ATP binding|nucleus|nucleoplasm|cytoplasm|centrosome|protein phosphorylation|cellular response to DNA damage stimulus|mitotic G2 DNA damage checkpoint signaling|neurotransmitter secretion|axonogenesis|synaptic vesicle|associative learning|response to UV|response to ionizing radiation|regulation of…
BSCL2	17.23093209237838	6.865892554647759	27.595971630109005	4.002394328287819	2.0008633130306923	0.0033214163110865	0.0098674921718975	Up	0.3471002110745887	0.4385576599832871	0.204630526906448	0.078388249786416	0.1189901725358249	0.0621591708761804	26580	protein_coding	BSCL2 lipid droplet biogenesis associated%2C seipin			GO:0005515,GO:0005543,GO:0005789,GO:0005811,GO:0016042,GO:0019915,GO:0034389,GO:0045444,GO:0050995,GO:0120162,GO:0140042	protein binding|phospholipid binding|endoplasmic reticulum membrane|lipid droplet|lipid catabolic process|lipid storage|lipid droplet organization|fat cell differentiation|negative regulation of lipid catabolic process|positive regulation of cold-induced thermogenesis|lipid droplet formation	WP5101,WP236	Congenital generalized lipodystrophy|Adipogenesis
BSN	23.501099564637546	10.412211518870883	36.58998761040422	3.50015653508538	1.8074194441551623	0.0096499764597209	0.0251623713338926	Up	0.0535504927736388	0.0745751445837144	0.0555382325214792	0.0255731582746116	0.0282824240162322	0.0017381682871017	8927	protein_coding	bassoon presynaptic cytomatrix protein			GO:0005515,GO:0005634,GO:0007268,GO:0008021,GO:0009986,GO:0014069,GO:0030424,GO:0030425,GO:0030672,GO:0035418,GO:0044306,GO:0046872,GO:0048786,GO:0048788,GO:0048790,GO:0060076,GO:0097091,GO:0098683,GO:0098685,GO:0098693,GO:0098882,GO:0098978,GO:0098982,GO:0099526,GO:1904071	protein binding|nucleus|chemical synaptic transmission|synaptic vesicle|cell surface|postsynaptic density|axon|dendrite|synaptic vesicle membrane|protein localization to synapse|neuron projection terminus|metal ion binding|presynaptic active zone|cytoskeleton of presynaptic active zone|maintenance of presynaptic active zone structure|excitatory synapse|synaptic vesicle clustering|cochlear hair ce…			R-HSA-9659379,R-HSA-9662360,R-HSA-9709957	Sensory processing of sound|Sensory processing of sound by inner hair cells of the cochlea|Sensory Perception
BST2	5678.365951835091	8373.813762049447	2982.918141620737	0.3562197745387306	-1.4891604890679748	7.238350053386203e-55	9.016399041500144e-52	Down	72.3570440009335	84.42645247707367	82.24758286660213	233.44623772931504	237.4622801666092	231.62228399350656	684	protein_coding	bone marrow stromal cell antigen 2	hsa03250,hsa05170,hsa05168	Viral life cycle - HIV-1|Human immunodeficiency virus 1 infection|Herpes simplex virus 1 infection	GO:0002737,GO:0003723,GO:0005515,GO:0005737,GO:0005771,GO:0005794,GO:0005886,GO:0008191,GO:0009615,GO:0009986,GO:0016020,GO:0016324,GO:0030308,GO:0030336,GO:0032956,GO:0034341,GO:0035455,GO:0035456,GO:0035577,GO:0042113,GO:0042802,GO:0042803,GO:0043123,GO:0043231,GO:0045071,GO:0045087,GO:0045121,GO:0051607,GO:0070062,GO:0070665,GO:1901253	negative regulation of plasmacytoid dendritic cell cytokine production|RNA binding|protein binding|cytoplasm|multivesicular body|Golgi apparatus|plasma membrane|metalloendopeptidase inhibitor activity|response to virus|cell surface|membrane|apical plasma membrane|negative regulation of cell growth|negative regulation of cell migration|regulation of actin cytoskeleton organization|response to type…	WP5115,WP4877,WP4217	Network map of SARS-CoV-2 signaling pathway|Host-pathogen interaction of human coronaviruses - MAPK signaling|Ebola virus infection in host	R-HSA-1280215,R-HSA-1643685,R-HSA-168249,R-HSA-168256,R-HSA-5663205,R-HSA-6798695,R-HSA-909733,R-HSA-913531,R-HSA-9678108,R-HSA-9679506,R-HSA-9692914,R-HSA-9692916	Cytokine Signaling in Immune system|Disease|Innate Immune System|Immune System|Infectious disease|Neutrophil degranulation|Interferon alpha/beta signaling|Interferon Signaling|SARS-CoV-1 Infection|SARS-CoV Infections|SARS-CoV-1-host interactions|SARS-CoV-1 activates/modulates innate immune responses
BTBD19	69.79355782962521	97.67778639749407	41.909329261756326	0.4287553877739243	-1.2217732944686546	0.0003525216836888	0.0013387686502284	Down	0.2533338033435387	0.280743563303421	0.2244451360539733	0.6781471098557847	0.7435663925477235	0.4385511171137789	149478	protein_coding	BTB domain containing 19
BTBD8	41.75947609786776	58.90255834515703	24.616393850578465	0.4179430359300942	-1.2586217731109697	0.0021922635079677	0.0068391562281662	Down	0.0562836984865232	0.079625593939464	0.0619948752470934	0.1872346161498242	0.1678642045945378	0.1419749871017261	284697	protein_coding	BTB domain containing 8			GO:0005634,GO:0005654,GO:0030136,GO:0030424,GO:0098793	nucleus|nucleoplasm|clathrin-coated vesicle|axon|presynapse	WP5323	Fatty Acids and Lipoproteins Transport in Hepatocytes
BTN2A2	402.0168311130375	560.5841740654282	243.44948816064675	0.4343112982111157	-1.2031986112156752	2.7195322620561198e-12	5.395440627758438e-11	Down	1.6443257295607527	1.7492370925273748	1.2984001764706143	3.5196091808891934	3.799435421464449	3.9829104952755134	10385	protein_coding	butyrophilin subfamily 2 member A2			GO:0000082,GO:0001817,GO:0001818,GO:0005102,GO:0005515,GO:0005886,GO:0009897,GO:0014065,GO:0014067,GO:0043491,GO:0045591,GO:0046007,GO:0050852,GO:0050860,GO:0051898,GO:0070371,GO:0070373,GO:2000134	G1/S transition of mitotic cell cycle|regulation of cytokine production|negative regulation of cytokine production|signaling receptor binding|protein binding|plasma membrane|external side of plasma membrane|phosphatidylinositol 3-kinase signaling|negative regulation of phosphatidylinositol 3-kinase signaling|protein kinase B signaling|positive regulation of regulatory T cell differentiation|negat…			R-HSA-1280218,R-HSA-168256,R-HSA-8851680	Adaptive Immune System|Immune System|Butyrophilin (BTN) family interactions
BTN3A1	625.2227307963888	930.7569788825912	319.6884827101861	0.343555900111889	-1.5413832352826635	1.1441151805697211e-23	1.1783763862872053e-21	Down	2.0049856866688915	2.138277454907563	2.0228591366730817	5.955348903796338	5.653978694786242	7.135307869083928	11119	protein_coding	butyrophilin subfamily 3 member A1			GO:0001817,GO:0001819,GO:0002250,GO:0005102,GO:0005515,GO:0005886,GO:0009897,GO:0032729,GO:0050798,GO:0050852	regulation of cytokine production|positive regulation of cytokine production|adaptive immune response|signaling receptor binding|protein binding|plasma membrane|external side of plasma membrane|positive regulation of type II interferon production|activated T cell proliferation|T cell receptor signaling pathway	WP5115	Network map of SARS-CoV-2 signaling pathway	R-HSA-1280218,R-HSA-168256,R-HSA-8851680	Adaptive Immune System|Immune System|Butyrophilin (BTN) family interactions
BTN3A2	923.6866545567364	1339.6830551641474	507.69025394932487	0.3789898100881033	-1.3997690357601007	5.579168340122405e-19	3.243170556113153e-17	Down	2.7932140409632336	3.715982046399532	3.3631115244531715	8.135188572543928	8.710796186431036	10.366353054918864	11118	protein_coding	butyrophilin subfamily 3 member A2			GO:0001817,GO:0002456,GO:0005102,GO:0005515,GO:0005886,GO:0009897,GO:0016020,GO:0032729,GO:0050852	regulation of cytokine production|T cell mediated immunity|signaling receptor binding|protein binding|plasma membrane|external side of plasma membrane|membrane|positive regulation of type II interferon production|T cell receptor signaling pathway			R-HSA-1280218,R-HSA-168256,R-HSA-8851680	Adaptive Immune System|Immune System|Butyrophilin (BTN) family interactions
BTN3A3	80.76822226031639	114.9494891724862	46.586955348146525	0.4055637440939135	-1.3019994084086233	0.0001499250850264	0.0006234009436758	Down	0.4679425067820381	0.2762605960235061	0.5158561714236408	1.1197906645415054	0.8677909212603437	1.2524842712398976	10384	protein_coding	butyrophilin subfamily 3 member A3			GO:0001817,GO:0002456,GO:0005102,GO:0005886,GO:0009897,GO:0016020,GO:0050852	regulation of cytokine production|T cell mediated immunity|signaling receptor binding|plasma membrane|external side of plasma membrane|membrane|T cell receptor signaling pathway			R-HSA-1280218,R-HSA-168256,R-HSA-8851680	Adaptive Immune System|Immune System|Butyrophilin (BTN) family interactions
C11orf71	231.2744464416621	315.48205567349333	147.06683720983074	0.4663033240283088	-1.1006593809675125	1.388069078567443e-06	9.107049157689103e-06	Down	1.7955306424902464	1.537832987045467	2.025367398804528	3.429838787957659	3.5941945742716346	4.952243434102481	54494	protein_coding	chromosome 11 open reading frame 71			GO:0005634,GO:0005654,GO:0016604	nucleus|nucleoplasm|nuclear body
C11orf86	491.2762089591377	698.4541959056578	284.0982220126171	0.4068206622776599	-1.2975351398598525	1.2572601008627393e-08	1.2367491484751698e-07	Down	5.583320861018298	7.613951999110062	6.305476976404867	12.663494237863144	14.650175992764389	22.60276687786849	254439	protein_coding	chromosome 11 open reading frame 86
C12orf76	271.3251401004912	367.7076100412148	174.94267015976757	0.4758145090337917	-1.0715288302870845	1.0503250489346372e-08	1.0532845617234697e-07	Down	2.710314887602141	2.9673475705183607	2.2260207154123783	5.588162159891338	5.8230572676620485	5.974326277454335	400073	protein_coding	chromosome 12 open reading frame 76
C15orf62	101.37442130437796	63.34367813130682	139.4051644774491	2.2042166587095573	1.1402660374678384	0.0002731297006811	0.0010689202985138	Up	1.1686175527515303	1.7895062429371658	1.5670244150469688	0.6732344683579496	0.5593790637315726	0.9103575476831898	643338	protein_coding	chromosome 15 open reading frame 62			GO:0005739	mitochondrion
C1QL4	71.1646826654342	109.38053936880772	32.94882596206063	0.3013251720530892	-1.73060689729765	1.4320744785050424e-05	7.4549095016864e-05	Down	0.2441382734625593	0.5089912966438046	0.5169004146856321	1.1501088834448308	1.264653868845058	1.9752510988311185	338761	protein_coding	complement C1q like 4			GO:0005515,GO:0005581,GO:0042802,GO:0045599,GO:0048144,GO:0048147,GO:0070371,GO:0070373	protein binding|collagen trimer|identical protein binding|negative regulation of fat cell differentiation|fibroblast proliferation|negative regulation of fibroblast proliferation|ERK1 and ERK2 cascade|negative regulation of ERK1 and ERK2 cascade
C1QTNF1	589.9904633491174	896.9437599044437	283.0371667937909	0.3156249022902875	-1.6637170587584251	7.186205938967179e-26	9.867735855877845e-24	Down	1.6348492405122748	1.7571357163469632	1.3467468006840684	5.091657760691857	4.903617303985122	5.702739278056238	114897	protein_coding	C1q and TNF related 1			GO:0005515,GO:0005518,GO:0005581,GO:0005615,GO:0005886,GO:0007204,GO:0010544,GO:0010628,GO:0010906,GO:0042802,GO:0043410,GO:0051897,GO:0090331,GO:2000860	protein binding|collagen binding|collagen trimer|extracellular space|plasma membrane|positive regulation of cytosolic calcium ion concentration|negative regulation of platelet activation|positive regulation of gene expression|regulation of glucose metabolic process|identical protein binding|positive regulation of MAPK cascade|positive regulation of protein kinase B signaling|negative regulation o…
C1S	179.72261990652717	249.9692699675576	109.4759698454967	0.4380448434675151	-1.190849526118926	5.018786578031497e-08	4.389298853274386e-07	Down	0.9682269045764844	0.8593359553726572	1.1758336159082594	2.612254043321004	2.288368897083706	2.2769885752537697	716	protein_coding	complement C1s	hsa04610,hsa05171,hsa05133,hsa05150,hsa05322	Complement and coagulation cascades|Coronavirus disease - COVID-19|Pertussis|Staphylococcus aureus infection|Systemic lupus erythematosus	GO:0004252,GO:0005509,GO:0005515,GO:0005576,GO:0005615,GO:0006508,GO:0006958,GO:0042802,GO:0045087,GO:0072562	serine-type endopeptidase activity|calcium ion binding|protein binding|extracellular region|extracellular space|proteolysis|complement activation, classical pathway|identical protein binding|innate immune response|blood microparticle	WP5115,WP2806,WP545,WP5090,WP558,WP3941	Network map of SARS-CoV-2 signaling pathway|Complement system|Complement activation|Complement system in neuronal development and plasticity|Complement and coagulation cascades|Oxidative damage response	R-HSA-166658,R-HSA-166663,R-HSA-166786,R-HSA-168249,R-HSA-168256,R-HSA-173623,R-HSA-977606	Complement cascade|Initial triggering of complement|Creation of C4 and C2 activators|Innate Immune System|Immune System|Classical antibody-mediated complement activation|Regulation of Complement cascade
C1orf116	24.351033654593103	42.057184806917256	6.6448825022689375	0.1579820905810609	-2.662167076322756	0.0001028492745682	0.0004445076825762	Down	0.0388258089743865	0.0528678085491658	0.00488084647969	0.137735760731788	0.2605424547796412	0.2419636306952072	79098	protein_coding	chromosome 1 open reading frame 116			GO:0003674,GO:0005515,GO:0005737,GO:0005829,GO:0005886,GO:0008150,GO:0070062	molecular_function|protein binding|cytoplasm|cytosol|plasma membrane|biological_process|extracellular exosome
C1orf162	78.50864472934687	45.59992966615085	111.41735979254292	2.4388298743783685	1.2861891234678309	0.0002364520952414	0.0009352433860095	Up	0.5399712772255515	0.3319045936035956	0.3745133281824281	0.1260106315304694	0.2258326371969112	0.1817937060784734	128346	protein_coding	chromosome 1 open reading frame 162			GO:0016020	membrane
C1orf167	8.054263804284108	14.1159990268529	1.992528581715313	0.1414952960360523	-2.8211740029486787	0.0107756110655245	0.0276468855924206	Down	0.0160352279902464	0.0079398672342816	0.0	0.0656370788109595	0.0318830124820755	0.0791128586399792	284498	protein_coding	chromosome 1 open reading frame 167
C2	34.30897456154826	47.98470286214469	20.633246260951825	0.4292222966816727	-1.2202030736005458	0.0125869159340688	0.0316697773732834	Down	0.1156374959556228	0.1503024596903825	0.1817118818527101	0.2445587621671658	0.5173273115094588	0.3303008575947261	717	protein_coding	complement C2	hsa04610,hsa05171,hsa05133,hsa05150,hsa05322,hsa04936	Complement and coagulation cascades|Coronavirus disease - COVID-19|Pertussis|Staphylococcus aureus infection|Systemic lupus erythematosus|Alcoholic liver disease	GO:0004252,GO:0005515,GO:0005576,GO:0005601,GO:0005615,GO:0006508,GO:0006956,GO:0006958,GO:0032496,GO:0045087,GO:0046872,GO:0070062,GO:0097066,GO:2000427	serine-type endopeptidase activity|protein binding|extracellular region|classical-complement-pathway C3/C5 convertase complex|extracellular space|proteolysis|complement activation|complement activation, classical pathway|response to lipopolysaccharide|innate immune response|metal ion binding|extracellular exosome|response to thyroid hormone|positive regulation of apoptotic cell clearance	WP2806,WP545,WP5090,WP558,WP3941,WP2328	Complement system|Complement activation|Complement system in neuronal development and plasticity|Complement and coagulation cascades|Oxidative damage response|Allograft rejection	R-HSA-166658,R-HSA-166663,R-HSA-168249,R-HSA-168256,R-HSA-174577,R-HSA-977606	Complement cascade|Initial triggering of complement|Innate Immune System|Immune System|Activation of C3 and C5|Regulation of Complement cascade
C20orf96	90.8545109503256	45.57297515508958	136.1360467455616	2.980634612782476	1.5756195304327991	2.829363786191988e-06	1.732488590849792e-05	Up	1.9198775380042468	1.8679050483008937	3.0994482332378537	0.6433977800942389	1.0380411737173796	0.7346767485562021	140680	protein_coding	chromosome 20 open reading frame 96
C3	403.4874192632548	694.5637816523167	112.41105687419258	0.1618861975441966	-2.626948108526672	6.252988263535849e-51	6.815366395487607e-48	Down	0.6080059709570744	0.6425881328686075	0.472730182346791	3.831426137070572	3.5454431003670983	3.767884315894584	718	protein_coding	complement C3	hsa04080,hsa04145,hsa04610,hsa04613,hsa05203,hsa05171,hsa05168,hsa05167,hsa05131,hsa05133,hsa05134,hsa05150,hsa05152,hsa05140,hsa05142,hsa05322,hsa04936	Neuroactive ligand-receptor interaction|Phagosome|Complement and coagulation cascades|Neutrophil extracellular trap formation|Viral carcinogenesis|Coronavirus disease - COVID-19|Herpes simplex virus 1 infection|Kaposi sarcoma-associated herpesvirus infection|Shigellosis|Pertussis|Legionellosis|Staphylococcus aureus infection|Tuberculosis|Leishmaniasis|Chagas disease|Systemic lupus erythematosus|A…	GO:0001798,GO:0001934,GO:0001970,GO:0004866,GO:0005102,GO:0005515,GO:0005576,GO:0005615,GO:0005788,GO:0005886,GO:0006631,GO:0006954,GO:0006955,GO:0006956,GO:0006957,GO:0006958,GO:0007165,GO:0007186,GO:0009617,GO:0009986,GO:0010575,GO:0010828,GO:0010866,GO:0010884,GO:0016322,GO:0031715,GO:0032991,GO:0034774,GO:0035578,GO:0035846,GO:0045745,GO:0045766,GO:0048260,GO:0060100,GO:0070062,GO:0072562,GO:…	positive regulation of type IIa hypersensitivity|positive regulation of protein phosphorylation|positive regulation of activation of membrane attack complex|endopeptidase inhibitor activity|signaling receptor binding|protein binding|extracellular region|extracellular space|endoplasmic reticulum lumen|plasma membrane|fatty acid metabolic process|inflammatory response|immune response|complement act…	WP2806,WP545,WP5090,WP5104,WP5218,WP558,WP4493,WP5283,WP3945,WP2328,WP4950	Complement system|Complement activation|Complement system in neuronal development and plasticity|Acquired partial lipodystrophy / Barraquer-Simons syndrome|Extrafollicular and follicular B cell activation by SARS-CoV-2|Complement and coagulation cascades|Cells and molecules involved in local acute inflammatory response |Chronic hyperglycemia impairment of neuron function|TYROBP causal network in …	R-HSA-1280218,R-HSA-162582,R-HSA-1643685,R-HSA-166658,R-HSA-166663,R-HSA-168249,R-HSA-168256,R-HSA-173736,R-HSA-174577,R-HSA-198933,R-HSA-372790,R-HSA-373076,R-HSA-375276,R-HSA-381426,R-HSA-388396,R-HSA-392499,R-HSA-418594,R-HSA-500792,R-HSA-5663205,R-HSA-597592,R-HSA-6798695,R-HSA-8957275,R-HSA-9658195,R-HSA-9660826,R-HSA-9664424,R-HSA-977606	Adaptive Immune System|Signal Transduction|Disease|Complement cascade|Initial triggering of complement|Innate Immune System|Immune System|Alternative complement activation|Activation of C3 and C5|Immunoregulatory interactions between a Lymphoid and a non-Lymphoid cell|Signaling by GPCR|Class A/1 (Rhodopsin-like receptors)|Peptide ligand-binding receptors|Regulation of Insulin-like Growth Factor (…
C3orf14	153.6336489008449	98.2462433993152	209.0210544023746	2.125452615864001	1.0877700963706307	0.0004054396991429	0.0015202027334668	Up	1.057972837424549	1.2265916258005662	1.7646728132545448	0.7957047501953722	0.8209086911629162	0.3886305989310953	57415	protein_coding	chromosome 3 open reading frame 14
C3orf20	45.320562686067454	24.10092990138345	66.54019547075144	2.7698051505928616	1.4697844895738044	0.0006456547446448	0.0023039846719586	Up	0.3339191904008701	0.2219044745519266	0.3225635334779976	0.1486730729071476	0.0742558924812173	0.1095260327337256	84077	protein_coding	chromosome 3 open reading frame 20			GO:0005737,GO:0016020	cytoplasm|membrane
C4BPA	17.14080348407729	30.6209097919374	3.660697176217184	0.119289323766475	-3.0674631653361577	0.0003414354025631	0.0013034789810199	Down	0.0112533542116814	0.0668653829696282	0.0452695942124679	0.3070894066194156	0.6600672952032557	0.1285739548826628	722	protein_coding	complement component 4 binding protein alpha	hsa04610,hsa05133	Complement and coagulation cascades|Pertussis	GO:0002456,GO:0003723,GO:0005515,GO:0005576,GO:0005615,GO:0005886,GO:0006958,GO:0009609,GO:0045087,GO:0045732,GO:0045959,GO:0072562,GO:1903027	T cell mediated immunity|RNA binding|protein binding|extracellular region|extracellular space|plasma membrane|complement activation, classical pathway|response to symbiotic bacterium|innate immune response|positive regulation of protein catabolic process|negative regulation of complement activation, classical pathway|blood microparticle|regulation of opsonization	WP2806,WP5090	Complement system|Complement system in neuronal development and plasticity	R-HSA-166658,R-HSA-168249,R-HSA-168256,R-HSA-977606	Complement cascade|Innate Immune System|Immune System|Regulation of Complement cascade
C5AR2	29.01054496018085	50.38264109995232	7.638448820409366	0.1515833085408035	-2.7218171936947875	0.0001158187221348	0.0004945550184402	Down	0.0493242852014772	0.0314009922000132	0.0	0.1384452637277091	0.2521851302349036	0.1683328688125364	27202	protein_coding	complement C5a receptor 2			GO:0002430,GO:0004878,GO:0004930,GO:0005515,GO:0005886,GO:0006935,GO:0006954,GO:0007200,GO:0007204,GO:0009925,GO:0032677,GO:0032715,GO:0032720,GO:0038178,GO:0045177,GO:0090024	complement receptor mediated signaling pathway|complement component C5a receptor activity|G protein-coupled receptor activity|protein binding|plasma membrane|chemotaxis|inflammatory response|phospholipase C-activating G protein-coupled receptor signaling pathway|positive regulation of cytosolic calcium ion concentration|basal plasma membrane|regulation of interleukin-8 production|negative regulat…	WP2806,WP5090,WP455,WP117	Complement system|Complement system in neuronal development and plasticity|GPCRs, class A rhodopsin-like|GPCRs, other	R-HSA-162582,R-HSA-166658,R-HSA-168249,R-HSA-168256,R-HSA-372790,R-HSA-373076,R-HSA-375276,R-HSA-500792,R-HSA-977606	Signal Transduction|Complement cascade|Innate Immune System|Immune System|Signaling by GPCR|Class A/1 (Rhodopsin-like receptors)|Peptide ligand-binding receptors|GPCR ligand binding|Regulation of Complement cascade
C5orf46	65.31506608972694	88.03826123634663	42.59187094310722	0.4837894093722906	-1.0475489072423474	0.0044369383994473	0.0127872696658341	Down	0.1393971158618508	0.2973285167154983	0.2480292461239783	0.4564759283951595	0.4956984983017497	0.5290325261311354	389336	protein_coding	chromosome 5 open reading frame 46			GO:0003674,GO:0005515,GO:0008150,GO:0070062	molecular_function|protein binding|biological_process|extracellular exosome
C6orf226	222.61918732756	305.79332697335724	139.44504768176253	0.4561349809756356	-1.1324672802170754	8.58355028936927e-06	4.690995132247362e-05	Down	4.990266589381162	6.842597539082242	8.251846476453572	13.19877988234975	13.356807087306851	19.33750602650136	441150	protein_coding	chromosome 6 open reading frame 226			GO:0005515	protein binding
C8orf82	388.4780552438238	611.620421252221	165.33568923542646	0.2702154501733909	-1.887817928546183	9.487605607778471e-28	1.638161922713354e-25	Down	1.7745233194285797	1.8327833247785064	1.7955709720729411	6.987378514770085	8.182200480081782	5.812133139159808	414919	protein_coding	chromosome 8 open reading frame 82
CA11	330.5076468437818	472.9756716648735	188.03962202269005	0.3976952661518178	-1.330264705336501	1.6295803780245864e-06	1.053308087930718e-05	Down	2.384365939749113	2.7007701454569224	3.714449393927538	6.225946745281098	5.531003191386672	11.217421573946602	770	protein_coding	carbonic anhydrase 11			GO:0004089,GO:0005576,GO:0008270,GO:0016323	carbonate dehydratase activity|extracellular region|zinc ion binding|basolateral plasma membrane	WP4754	IL-18 signaling pathway
CA13	90.48830752569356	45.5202575012969	135.4563575500902	2.968449297548744	1.5697094714358093	3.365676990295372e-06	2.0155920684670663e-05	Up	0.8326294198202737	0.7632248485204732	1.204149060781565	0.330492718761369	0.4378250138372761	0.2215676769084368	377677	protein_coding	carbonic anhydrase 13	hsa00910	Nitrogen metabolism	GO:0004089,GO:0005515,GO:0005737,GO:0005829,GO:0008270,GO:0043209,GO:0043231	carbonate dehydratase activity|protein binding|cytoplasm|cytosol|zinc ion binding|myelin sheath|intracellular membrane-bounded organelle			R-HSA-1430728,R-HSA-1475029	Metabolism|Reversible hydration of carbon dioxide
CABLES1	3474.1225724805536	2019.2615633080989	4928.983581653009	2.4410950614258637	1.287528477821765	7.53305792580009e-27	1.1423391058089372e-24	Up	23.53481592462484	24.8127261384554	23.308293073954143	12.064862714937131	10.203497863762616	8.53736949174952	91768	protein_coding	Cdk5 and Abl enzyme substrate 1			GO:0005515,GO:0005634,GO:0005829,GO:0007049,GO:0007399,GO:0051301,GO:0051726	protein binding|nucleus|cytosol|cell cycle|nervous system development|cell division|regulation of cell cycle			R-HSA-109582,R-HSA-1640170,R-HSA-453279,R-HSA-69202,R-HSA-69206,R-HSA-69242,R-HSA-69278,R-HSA-69656,R-HSA-983231	Hemostasis|Cell Cycle|Mitotic G1 phase and G1/S transition|Cyclin E associated events during G1/S transition |G1/S Transition|S Phase|Cell Cycle, Mitotic|Cyclin A:Cdk2-associated events at S phase entry|Factors involved in megakaryocyte development and platelet production
CABYR	58.63217445636703	27.777195957408026	89.48715295532604	3.2211927026177487	1.6875949701882984	5.423037739720034e-06	3.094645129024139e-05	Up	1.0761047194290772	0.7480181812078522	0.9573564010282865	0.237182875031256	0.3086005287717735	0.3546610253731989	26256	protein_coding	calcium binding tyrosine phosphorylation regulated			GO:0003351,GO:0005509,GO:0005576,GO:0005634,GO:0005654,GO:0005737,GO:0005829,GO:0005856,GO:0017124,GO:0031514,GO:0035686,GO:0048240	epithelial cilium movement involved in extracellular fluid movement|calcium ion binding|extracellular region|nucleus|nucleoplasm|cytoplasm|cytosol|cytoskeleton|SH3 domain binding|motile cilium|sperm fibrous sheath|sperm capacitation
CACNA2D3	347.7380022502498	490.55819500707673	204.91780949342285	0.4178494319315928	-1.2589449203758771	2.4420858855044027e-09	2.7726260258666197e-08	Down	1.4389680959513431	1.4808973486939303	1.418781819142405	3.0105135943199244	3.155641986609228	4.652357199247005	55799	protein_coding	calcium voltage-gated channel auxiliary subunit alpha2delta 3	hsa04010,hsa04921,hsa04260,hsa04261,hsa05410,hsa05412,hsa05414	MAPK signaling pathway|Oxytocin signaling pathway|Cardiac muscle contraction|Adrenergic signaling in cardiomyocytes|Hypertrophic cardiomyopathy|Arrhythmogenic right ventricular cardiomyopathy|Dilated cardiomyopathy	GO:0005245,GO:0005891,GO:0034765,GO:0046872,GO:0070588	voltage-gated calcium channel activity|voltage-gated calcium channel complex|regulation of monoatomic ion transmembrane transport|metal ion binding|calcium ion transmembrane transport	WP2118,WP382	Arrhythmogenic right ventricular cardiomyopathy|MAPK signaling pathway	R-HSA-112308,R-HSA-112315,R-HSA-112316	Presynaptic depolarization and calcium channel opening|Transmission across Chemical Synapses|Neuronal System
CACNB3	825.4253112599105	1122.981690121894	527.8689323979264	0.4701330168481176	-1.0888590921468326	3.2530102623589386e-11	5.252707959747918e-10	Down	2.5526552828613243	2.5370447014059065	2.2236538046614376	4.690936540320244	4.9882797077928185	6.549317838406013	784	protein_coding	calcium voltage-gated channel auxiliary subunit beta 3	hsa04010,hsa04921,hsa04260,hsa04261,hsa05410,hsa05412,hsa05414	MAPK signaling pathway|Oxytocin signaling pathway|Cardiac muscle contraction|Adrenergic signaling in cardiomyocytes|Hypertrophic cardiomyopathy|Arrhythmogenic right ventricular cardiomyopathy|Dilated cardiomyopathy	GO:0005245,GO:0005246,GO:0005515,GO:0005829,GO:0005891,GO:0006816,GO:0007268,GO:0007528,GO:0008331,GO:0016020,GO:0045202,GO:0050852,GO:0060402,GO:0061577,GO:0072659,GO:0098903,GO:1901385,GO:1901843,GO:1990454	voltage-gated calcium channel activity|calcium channel regulator activity|protein binding|cytosol|voltage-gated calcium channel complex|calcium ion transport|chemical synaptic transmission|neuromuscular junction development|high voltage-gated calcium channel activity|membrane|synapse|T cell receptor signaling pathway|calcium ion transport into cytosol|calcium ion transmembrane transport via high …	WP289,WP2118,WP382,WP536	Myometrial relaxation and contraction pathways|Arrhythmogenic right ventricular cardiomyopathy|MAPK signaling pathway|Calcium regulation in cardiac cells	R-HSA-112308,R-HSA-112315,R-HSA-112316,R-HSA-1266738,R-HSA-1430728,R-HSA-1430728,R-HSA-163685,R-HSA-163685,R-HSA-375165,R-HSA-400042,R-HSA-419037,R-HSA-422356,R-HSA-422356,R-HSA-422475,R-HSA-9675108	Presynaptic depolarization and calcium channel opening|Transmission across Chemical Synapses|Neuronal System|Developmental Biology|Metabolism|Metabolism|Integration of energy metabolism|Integration of energy metabolism|NCAM signaling for neurite out-growth|Adrenaline,noradrenaline inhibits insulin secretion|NCAM1 interactions|Regulation of insulin secretion|Regulation of insulin secretion|Axon gu…
CALHM3	19.43955325289861	32.22421259502159	6.654893910775613	0.2066052411744073	-2.275051241844042	0.0004578069068674	0.0016950519424334	Down	0.1294271973498466	0.0640860712481303	0.1301637848118783	0.4414874943832398	0.4825152335456968	0.7057699757619205	119395	protein_coding	calcium homeostasis modulator 3			GO:0005244,GO:0005261,GO:0005515,GO:0005886,GO:0015867,GO:0016323,GO:0050896,GO:0050909,GO:0051291,GO:0098655	voltage-gated monoatomic ion channel activity|monoatomic cation channel activity|protein binding|plasma membrane|ATP transport|basolateral plasma membrane|response to stimulus|sensory perception of taste|protein heterooligomerization|monoatomic cation transmembrane transport			R-HSA-9709957,R-HSA-9717189,R-HSA-9717207,R-HSA-9730628	Sensory Perception|Sensory perception of taste|Sensory perception of sweet, bitter, and umami (glutamate) taste|Sensory perception of salty taste
CAMK1G	27.31529550994629	38.98660561821846	15.6439854016741	0.4011384130336745	-1.3178279695734498	0.0150715232961152	0.0370029979953476	Down	0.1322601108814858	0.1309775852802481	0.2148668644220442	0.2665260171649287	0.4349188190604252	0.5389320789411544	57172	protein_coding	calcium/calmodulin dependent protein kinase IG	hsa04020,hsa04921,hsa04925,hsa05214	Calcium signaling pathway|Oxytocin signaling pathway|Aldosterone synthesis and secretion|Glioma	GO:0000139,GO:0004683,GO:0005515,GO:0005516,GO:0005524,GO:0005622,GO:0005886,GO:0005954,GO:0018105,GO:0043005,GO:0106310	Golgi membrane|calmodulin-dependent protein kinase activity|protein binding|calmodulin binding|ATP binding|intracellular anatomical structure|plasma membrane|calcium- and calmodulin-dependent protein kinase complex|peptidyl-serine phosphorylation|neuron projection|protein serine kinase activity	WP4756	Renin-angiotensin-aldosterone system (RAAS)
CAMSAP2	4434.600610191675	2929.682936439973	5939.518283943374	2.027120441743794	1.019431809349643	8.479863278156737e-16	3.0617046730388265e-14	Up	21.81813394331736	17.0150866784675	20.370228238292988	10.38624192647425	11.709763332448675	8.53870951345456	23271	protein_coding	calmodulin regulated spectrin associated protein family member 2			GO:0000226,GO:0005515,GO:0005516,GO:0005794,GO:0005813,GO:0005829,GO:0007026,GO:0030507,GO:0031113,GO:0031122,GO:0033043,GO:0036064,GO:0036449,GO:0050773,GO:0051011,GO:0061564,GO:1903358,GO:1990752	microtubule cytoskeleton organization|protein binding|calmodulin binding|Golgi apparatus|centrosome|cytosol|negative regulation of microtubule depolymerization|spectrin binding|regulation of microtubule polymerization|cytoplasmic microtubule organization|regulation of organelle organization|ciliary basal body|microtubule minus-end|regulation of dendrite development|microtubule minus-end binding|a…
CAPN5	85.0213724244343	113.50127217650122	56.5414726723674	0.4983782240569204	-1.0046870617008523	0.0016524513144512	0.005332549680369	Down	0.2799830598279528	0.4390077704793357	0.269844127439553	0.6685326999189593	0.6378776970749601	0.7694361164533785	726	protein_coding	calpain 5			GO:0004198,GO:0005737,GO:0005925,GO:0006508,GO:0007165,GO:0009986,GO:0045202,GO:0070062	calcium-dependent cysteine-type endopeptidase activity|cytoplasm|focal adhesion|proteolysis|signal transduction|cell surface|synapse|extracellular exosome	WP185	Integrin-mediated cell adhesion	R-HSA-1474228,R-HSA-1474244	Degradation of the extracellular matrix|Extracellular matrix organization
CAPS	19.929447784695363	30.88426060380688	8.97463496558385	0.2904222119328298	-1.7837762978213156	0.0049467194922901	0.0140475234043394	Down	0.1738888500503795	0.2238634460190058	0.069951389885889	0.5124816707734555	0.6914900592647938	0.4876562877418085	828	protein_coding	calcyphosine			GO:0005509,GO:0005737,GO:0031982,GO:0035556	calcium ion binding|cytoplasm|vesicle|intracellular signal transduction
CARD16	2.4688686253576058	4.937737250715209	0.0	0.037161190554032	-4.750059466878601	0.0204938404476302	0.0481400974631228	Down	0.0	0.0	0.0	0.0283513057617536	0.07746503069169	0.094422740521436	114769	protein_coding	caspase recruitment domain family member 16	hsa04621	NOD-like receptor signaling pathway	GO:0004197,GO:0004869,GO:0005515,GO:0006508,GO:0010804,GO:0019900,GO:0031665,GO:0032091,GO:0032691,GO:0032991,GO:0042802,GO:0043123,GO:0043154,GO:0050700,GO:0050727,GO:0051092,GO:0071222,GO:0071456,GO:0071494,GO:0072557,GO:0072559,GO:0089720,GO:0097169,GO:0097179,GO:0097340	cysteine-type endopeptidase activity|cysteine-type endopeptidase inhibitor activity|protein binding|proteolysis|negative regulation of tumor necrosis factor-mediated signaling pathway|kinase binding|negative regulation of lipopolysaccharide-mediated signaling pathway|negative regulation of protein binding|negative regulation of interleukin-1 beta production|protein-containing complex|identical pr…
CASC15	20.628934757418676	32.607115163878184	8.650754350959152	0.2651431902734173	-1.915156398963597	0.0020877998052128	0.0065336644145901	Down	0.0478259163484819	0.0868306059290952	0.0721471500366465	0.3393278411944333	0.3169759084670409	0.1655847641712031	401237	non_coding	cancer susceptibility 15
CASC8	11.0208355688367	19.051293550722946	2.990377586950459	0.1569453439398186	-2.671665865423038	0.0095929369854201	0.0250398485389526	Down	0.0138337040645669	0.1095964696707157	0.0	0.3171031916178749	0.343821241294639	0.1724241348652311	727677	non_coding	cancer susceptibility 8
CASD1	432.0395872247837	275.90313272589816	588.1760417236691	2.130475607654408	1.091175533836022	6.7272452669048735e-09	6.995613011899467e-08	Up	2.775722396895607	1.987535044543812	2.5783944192745363	1.2699903942904938	1.4045354289901897	0.9408803304570712	64921	protein_coding	CAS1 domain containing 1			GO:0000139,GO:0005975,GO:0047186	Golgi membrane|carbohydrate metabolic process|N-acetylneuraminate 7-O(or 9-O)-acetyltransferase activity
CASP1	16.07523328781483	31.48443759000865	0.6660289856210072	0.0211197914975278	-5.5652605978324985	5.236932188545363e-06	2.999240080001399e-05	Down	0.0	0.0091204505256643	0.0092621714554282	0.3719570173215872	0.3937049406174145	0.1530546421133133	834	protein_coding	caspase 1	hsa04217,hsa04613,hsa04621,hsa04623,hsa04625,hsa05171,hsa05164,hsa05130,hsa05132,hsa05131,hsa05135,hsa05133,hsa05134,hsa05014,hsa05417	Necroptosis|Neutrophil extracellular trap formation|NOD-like receptor signaling pathway|Cytosolic DNA-sensing pathway|C-type lectin receptor signaling pathway|Coronavirus disease - COVID-19|Influenza A|Pathogenic Escherichia coli infection|Salmonella infection|Shigellosis|Yersinia infection|Pertussis|Legionellosis|Amyotrophic lateral sclerosis|Lipid and atherosclerosis	GO:0002221,GO:0004175,GO:0004197,GO:0005515,GO:0005730,GO:0005737,GO:0005829,GO:0005874,GO:0005886,GO:0006508,GO:0007165,GO:0007231,GO:0008656,GO:0016540,GO:0019900,GO:0032731,GO:0032991,GO:0042802,GO:0042981,GO:0043123,GO:0043280,GO:0046456,GO:0050700,GO:0050727,GO:0050729,GO:0051607,GO:0061702,GO:0070269,GO:0071222,GO:0071260,GO:0071310,GO:0071346,GO:0072557,GO:0072558,GO:0072559,GO:0089720,GO:…	pattern recognition receptor signaling pathway|endopeptidase activity|cysteine-type endopeptidase activity|protein binding|nucleolus|cytoplasm|cytosol|microtubule|plasma membrane|proteolysis|signal transduction|osmosensory signaling pathway|cysteine-type endopeptidase activator activity involved in apoptotic process|protein autoprocessing|kinase binding|positive regulation of interleukin-1 beta p…	WP1433,WP2447,WP4298,WP5088,WP4925,WP5322,WP3890,WP4876,WP254,WP4655,WP1772,WP5087,WP2359	Nucleotide-binding oligomerization domain (NOD) pathway|Amyotrophic lateral sclerosis (ALS)|Acute viral myocarditis|Prostaglandin signaling|Unfolded protein response|CKAP4 signaling pathway map|Nanomaterial-induced inflammasome activation|Activation of NLRP3 inflammasome by SARS-CoV-2|Apoptosis|Cytosolic DNA-sensing pathway|Apoptosis modulation and signaling|Malignant pleural mesothelioma|Parkin-…	R-HSA-1280215,R-HSA-1643685,R-HSA-168249,R-HSA-168249,R-HSA-168256,R-HSA-168256,R-HSA-168638,R-HSA-168643,R-HSA-168643,R-HSA-212436,R-HSA-3700989,R-HSA-446652,R-HSA-448706,R-HSA-449147,R-HSA-5218859,R-HSA-5357801,R-HSA-5620971,R-HSA-5633008,R-HSA-5663205,R-HSA-622312,R-HSA-622312,R-HSA-6803207,R-HSA-73857,R-HSA-74160,R-HSA-844456,R-HSA-844615,R-HSA-844623,R-HSA-9008059,R-HSA-9658195,R-HSA-9660826…	Cytokine Signaling in Immune system|Disease|Innate Immune System|Innate Immune System|Immune System|Immune System|NOD1/2 Signaling Pathway|Nucleotide-binding domain, leucine rich repeat containing receptor (NLR) signaling pathways|Nucleotide-binding domain, leucine rich repeat containing receptor (NLR) signaling pathways|Generic Transcription Pathway|Transcriptional Regulation by TP53|Interleukin…
CASP14	123.11570285414824	232.92178031645844	13.309625391837974	0.0571141587000401	-4.13000775321956	1.115858441979146e-33	3.190074650766283e-31	Down	0.0996336113802174	0.1068897535045703	0.1252507994578418	1.6222601303395972	2.311196504389536	2.1387234721649406	23581	protein_coding	caspase 14			GO:0001533,GO:0004197,GO:0005515,GO:0005634,GO:0005654,GO:0005737,GO:0005739,GO:0005829,GO:0006508,GO:0008544,GO:0031424,GO:0045095,GO:0070268,GO:0097194	cornified envelope|cysteine-type endopeptidase activity|protein binding|nucleus|nucleoplasm|cytoplasm|mitochondrion|cytosol|proteolysis|epidermis development|keratinization|keratin filament|cornification|execution phase of apoptosis	WP2840,WP2877	Hair follicle development: cytodifferentiation - part 3 of 3|Vitamin D receptor pathway	R-HSA-1266738,R-HSA-6805567,R-HSA-6809371	Developmental Biology|Keratinization|Formation of the cornified envelope
CASP4	1867.612350838708	2609.95322648105	1125.2714751963658	0.4311350256133486	-1.213788322382476	3.002297472515074e-30	6.3080801955651055e-28	Down	18.862719741766647	19.86411864407049	22.487095464100094	50.67287503532175	50.853245493848064	47.16425491358328	837	protein_coding	caspase 4	hsa04613,hsa04621,hsa05130,hsa05132,hsa05131	Neutrophil extracellular trap formation|NOD-like receptor signaling pathway|Pathogenic Escherichia coli infection|Salmonella infection|Shigellosis	GO:0004197,GO:0005515,GO:0005576,GO:0005737,GO:0005739,GO:0005783,GO:0005789,GO:0005829,GO:0005886,GO:0006508,GO:0006915,GO:0006954,GO:0016540,GO:0032991,GO:0042981,GO:0045087,GO:0050700,GO:0050727,GO:0050729,GO:0050830,GO:0070059,GO:0070269,GO:0097153,GO:0097193,GO:0097200,GO:1903265,GO:1904646,GO:2000494	cysteine-type endopeptidase activity|protein binding|extracellular region|cytoplasm|mitochondrion|endoplasmic reticulum|endoplasmic reticulum membrane|cytosol|plasma membrane|proteolysis|apoptotic process|inflammatory response|protein autoprocessing|protein-containing complex|regulation of apoptotic process|innate immune response|CARD domain binding|regulation of inflammatory response|positive re…	WP5322,WP254,WP1772	CKAP4 signaling pathway map|Apoptosis|Apoptosis modulation and signaling	R-HSA-168249,R-HSA-168256,R-HSA-168638,R-HSA-168643,R-HSA-5218859,R-HSA-5357801,R-HSA-5620971	Innate Immune System|Immune System|NOD1/2 Signaling Pathway|Nucleotide-binding domain, leucine rich repeat containing receptor (NLR) signaling pathways|Regulated Necrosis|Programmed Cell Death|Pyroptosis
CASTOR1	50.0688029552414	92.48057239082628	7.657033519656474	0.0828028786913343	-3.594175265026943	6.046905240480614e-13	1.3416282504928935e-11	Down	0.0890297010417832	0.1234329326970985	0.1969800381080489	1.399394764341641	1.4515532666452202	2.2933214046965182	652968	protein_coding	cytosolic arginine sensor for mTORC1 subunit 1	hsa04150	mTOR signaling pathway	GO:0005515,GO:0005829,GO:0034618,GO:0042802,GO:0140311,GO:1903577,GO:1904262	protein binding|cytosol|arginine binding|identical protein binding|protein sequestering activity|cellular response to L-arginine|negative regulation of TORC1 signaling			R-HSA-2262752,R-HSA-8953897,R-HSA-9639288,R-HSA-9711097	Cellular responses to stress|Cellular responses to stimuli|Amino acids regulate mTORC1|Cellular response to starvation
CASZ1	64.01131719056976	36.52930846734976	91.49332591378976	2.5074547029313634	1.3262236388448112	8.752624294151509e-05	0.0003839924907313	Up	0.2420686871429175	0.2772680655658961	0.2815764808064901	0.1368900290310249	0.1014805427164709	0.0969368335689295	54897	protein_coding	castor zinc finger 1			GO:0000785,GO:0000977,GO:0000981,GO:0001228,GO:0005634,GO:0005654,GO:0005829,GO:0043231,GO:0045664,GO:0045893,GO:0045944,GO:0046872	chromatin|RNA polymerase II transcription regulatory region sequence-specific DNA binding|DNA-binding transcription factor activity, RNA polymerase II-specific|DNA-binding transcription activator activity, RNA polymerase II-specific|nucleus|nucleoplasm|cytosol|intracellular membrane-bounded organelle|regulation of neuron differentiation|positive regulation of DNA-templated transcription|positive …
CATIP-AS1	18.714731069686263	34.77360254475341	2.6558595946190904	0.0764903151800342	-3.7085790972144905	0.0001296492871601	0.0005469167679693	Down	0.3908843327640705	0.0	0.0	1.2800070330754436	1.214374110020553	2.7912535909170413	101928513	non_coding	CATIP antisense RNA 1
CATIP-AS2	12.066572917136536	22.4708525577944	1.662293276478664	0.0741066230450382	-3.754253705175544	0.0001426286201987	0.0005953328165741	Down	0.0451846428617807	0.0447464876170377	0.0227208973488189	0.4192302550214338	0.3144438523934876	0.8447762347243275	103689911	non_coding	CATIP antisense RNA 2
CATSPERE	24.421298598498765	9.9179168007797	38.924680396217845	3.92383164419816	1.972263142655272	0.0008729202899767	0.003014063080155	Up	0.2466929689195434	0.1172643784772878	0.2133633611292363	0.0700120762737637	0.0539552447479687	0.0307479627616417	257044	protein_coding	catsper channel auxiliary subunit epsilon			GO:0030317,GO:0036128,GO:0048240,GO:0097228	flagellated sperm motility|CatSper complex|sperm capacitation|sperm principal piece
CAVIN2	22.63218242388741	37.935023173800005	7.329341673974807	0.1932161256658479	-2.3717125894957265	0.0003419464876605	0.001304288013629	Down	0.0350055222694739	0.0346660739037037	0.1232166017980157	0.4680750451255337	0.2958078545928257	0.2817841706327336	8436	protein_coding	caveolae associated protein 2			GO:0001786,GO:0005080,GO:0005515,GO:0005543,GO:0005654,GO:0005737,GO:0005829,GO:0005886,GO:0005901,GO:0045121,GO:0097320	phosphatidylserine binding|protein kinase C binding|protein binding|phospholipid binding|nucleoplasm|cytoplasm|cytosol|plasma membrane|caveola|membrane raft|plasma membrane tubulation	WP2882,WP2880	Nuclear receptors meta-pathway|Glucocorticoid receptor pathway
CAVIN4	90.44842174014238	30.86695701975533	150.02988646052947	4.881448446936854	2.2873092947459592	1.0609849889124243e-10	1.560865003621537e-09	Up	1.3285714341260404	1.2729711318257582	1.284075400716793	0.2542557546735962	0.1629566187920414	0.412192751069045	347273	protein_coding	caveolae associated protein 4			GO:0005515,GO:0005737,GO:0005829,GO:0005886,GO:0005901,GO:0007517,GO:0010468,GO:0016528,GO:0030018,GO:0030154,GO:0042383,GO:0045944	protein binding|cytoplasm|cytosol|plasma membrane|caveola|muscle organ development|regulation of gene expression|sarcoplasm|Z disc|cell differentiation|sarcolemma|positive regulation of transcription by RNA polymerase II
CCAR1	5802.8495221297535	3776.865965602845	7828.833078656661	2.0727246162600523	1.051528451639207	5.21618549828255e-09	5.550034100338584e-08	Up	48.5882991224294	39.72402057854736	46.415529346839655	27.24694216278872	26.8439584143226	14.326545392778389	55749	protein_coding	cell division cycle and apoptosis regulator 1			GO:0000978,GO:0003713,GO:0003714,GO:0003723,GO:0005515,GO:0005634,GO:0005641,GO:0005654,GO:0006511,GO:0006915,GO:0007049,GO:0008284,GO:0016567,GO:0030335,GO:0030374,GO:0043065,GO:0045892,GO:0045893,GO:0048471,GO:0061630	RNA polymerase II cis-regulatory region sequence-specific DNA binding|transcription coactivator activity|transcription corepressor activity|RNA binding|protein binding|nucleus|nuclear envelope lumen|nucleoplasm|ubiquitin-dependent protein catabolic process|apoptotic process|cell cycle|positive regulation of cell population proliferation|protein ubiquitination|positive regulation of cell migration…			R-HSA-72163,R-HSA-72172,R-HSA-72203,R-HSA-8953854	mRNA Splicing - Major Pathway|mRNA Splicing|Processing of Capped Intron-Containing Pre-mRNA|Metabolism of RNA
CCDC106	632.1411791017922	884.1010207679127	380.18133743567137	0.4299724635969977	-1.2176838255473232	1.9604884766272088e-18	1.0617688988789408e-16	Down	3.546323096424824	3.8411782718385257	3.1485558085965173	8.15527171587256	9.153695235199706	8.354944317998003	29903	protein_coding	coiled-coil domain containing 106			GO:0005515,GO:0005654,GO:0005829	protein binding|nucleoplasm|cytosol
CCDC136	23.231209185471357	8.858679195671463	37.60373917527125	4.232721288540825	2.0815854948273538	0.0007753189310184	0.0027068642318378	Up	0.1571499485671594	0.0889291807659902	0.1768591087066617	0.0449262816627872	0.0446375565346488	0.0155454490904674	64753	protein_coding	coiled-coil domain containing 136			GO:0001675,GO:0002080,GO:0007283,GO:0007338	acrosome assembly|acrosomal membrane|spermatogenesis|single fertilization
CCDC171	158.18764339284158	94.82799574094452	221.5472910447387	2.334268514621161	1.222970526097001	4.672452592059984e-06	2.716096691764469e-05	Up	0.4962369540230142	0.3394958602516823	0.4247733830837353	0.219147496609561	0.2203067923384745	0.1278731890981959	203238	protein_coding	coiled-coil domain containing 171
CCDC18-AS1	158.7216145817572	226.9890498273864	90.45417933612794	0.3984406184452468	-1.3275633665514546	5.506580130126349e-06	3.139236707723877e-05	Down	0.7157166762450483	0.6037724679256041	0.4798599436109612	1.03441844505945	1.7195392865390955	1.9548527504532176	100131564	non_coding	CCDC18 antisense RNA 1
CCDC24	42.97274535903301	57.65425219228019	28.2912385257858	0.4907540086391597	-1.0269280427431056	0.0137402924403399	0.0341383330769467	Down	0.4775786491224818	0.35033153442062	0.6759730108661872	1.1005222613131276	1.037498230382351	1.0655834357190788	149473	protein_coding	coiled-coil domain containing 24			GO:0001835,GO:0005515	blastocyst hatching|protein binding
CCDC28B	318.2237250385866	509.35611815674207	127.09133192043105	0.2496034183058921	-2.002290402918011	5.0891210275333836e-20	3.494062267683256e-18	Down	1.0089214120817809	1.4218500976300257	1.268329148194146	4.955787665444364	4.262854244299226	6.247323826587068	79140	protein_coding	coiled-coil domain containing 28B			GO:0005515,GO:0005737,GO:0005813,GO:0060271	protein binding|cytoplasm|centrosome|cilium assembly	WP4803	Ciliopathies
CCDC61	89.1475052651708	132.09850553508304	46.19650499525857	0.3494990143401206	-1.516639707980857	0.0007575169550001	0.0026521457896501	Down	0.3570256397778278	0.3093681185194655	0.1065952013586734	0.4140675363726623	1.1147300377744085	0.7880189641012524	729440	protein_coding	coiled-coil domain containing 61			GO:0005515,GO:0005737,GO:0005813,GO:0005815,GO:0008017,GO:0030030,GO:0034451,GO:0036064,GO:0042802,GO:0090307,GO:0098534,GO:0120103	protein binding|cytoplasm|centrosome|microtubule organizing center|microtubule binding|cell projection organization|centriolar satellite|ciliary basal body|identical protein binding|mitotic spindle assembly|centriole assembly|centriolar subdistal appendage
CCDC68	248.8755141246434	387.61411633727903	110.13691191200778	0.2839939376970083	-1.816067961452514	2.7901509136331626e-12	5.5229786359646684e-11	Down	0.4861102641282453	0.4721388313044316	0.5875922867185394	2.1020425629737547	2.4581667408036187	1.1700295307635242	80323	protein_coding	coiled-coil domain containing 68			GO:0005515,GO:0005622,GO:0005737,GO:0005814,GO:0008104,GO:0034454,GO:0035556,GO:0120103	protein binding|intracellular anatomical structure|cytoplasm|centriole|protein localization|microtubule anchoring at centrosome|intracellular signal transduction|centriolar subdistal appendage
CCDC80	374.435994021724	534.5843390884207	214.28764895502715	0.4009152334319263	-1.3186308587926403	2.947796175800444e-09	3.2868681272240375e-08	Down	0.406299970674173	0.4626065113793786	0.528792359840988	0.9533976456219398	1.0929742132174904	1.584238726179835	151887	protein_coding	coiled-coil domain containing 80			GO:0001968,GO:0005576,GO:0005604,GO:0005614,GO:0008201,GO:0009617,GO:0010811,GO:0030198	fibronectin binding|extracellular region|basement membrane|interstitial matrix|heparin binding|response to bacterium|positive regulation of cell-substrate adhesion|extracellular matrix organization
CCDC88B	171.39397409014106	231.03481845700784	111.75312972327428	0.483852763581419	-1.0473599927737258	2.2043665349602414e-06	1.3925426482498297e-05	Down	0.5101693410100749	0.5400651441104578	0.4246119582212728	1.0177358317121987	1.0187473733502024	1.151158795417501	283234	protein_coding	coiled-coil domain containing 88B			GO:0001819,GO:0005515,GO:0005654,GO:0005737,GO:0005783,GO:0005794,GO:0005813,GO:0005829,GO:0008017,GO:0016020,GO:0030705,GO:0031122,GO:0042102,GO:0042832,GO:0050870,GO:0051959	positive regulation of cytokine production|protein binding|nucleoplasm|cytoplasm|endoplasmic reticulum|Golgi apparatus|centrosome|cytosol|microtubule binding|membrane|cytoskeleton-dependent intracellular transport|cytoplasmic microtubule organization|positive regulation of T cell proliferation|defense response to protozoan|positive regulation of T cell activation|dynein light intermediate chain b…
CCDC91	1242.7052024433017	788.1689598822032	1697.2414450043998	2.152690715941658	1.1061410577172477	1.351035283404195e-16	5.504837454973307e-15	Up	15.343721057530232	12.301817817475614	14.06488244099288	5.957967008707678	7.606681772191815	6.706327442680784	55297	protein_coding	coiled-coil domain containing 91			GO:0005654,GO:0005794,GO:0005802,GO:0005829,GO:0015031,GO:0016020,GO:0090160	nucleoplasm|Golgi apparatus|trans-Golgi network|cytosol|protein transport|membrane|Golgi to lysosome transport
CCHCR1	1462.2253067239376	2009.374273351469	915.0763400964064	0.4554603979488703	-1.1346024770105834	2.82781864255925e-10	3.770208662659844e-09	Down	6.799375402444952	7.879884896236688	6.512079495207843	13.815919593215408	13.588323791151955	21.066714078705804	54535	protein_coding	coiled-coil alpha-helical rod protein 1			GO:0005515,GO:0005634,GO:0005814,GO:0005829,GO:0006611,GO:0030154	protein binding|nucleus|centriole|cytosol|protein export from nucleus|cell differentiation
CCL26	94.6347179848337	136.34686769539968	52.92256827426765	0.3884129718352084	-1.364336711612697	0.0001948837624678	0.0007868900054821	Down	1.7766314272054815	1.6064118379625278	2.7577981662129387	4.679563284395576	3.8780651130812425	7.8627398841144975	10344	protein_coding	C-C motif chemokine ligand 26	hsa04060,hsa04061,hsa04062	Cytokine-cytokine receptor interaction|Viral protein interaction with cytokine and cytokine receptor|Chemokine signaling pathway	GO:0001938,GO:0002548,GO:0005515,GO:0005615,GO:0006935,GO:0006954,GO:0007165,GO:0007186,GO:0007267,GO:0008009,GO:0010818,GO:0030335,GO:0030593,GO:0030838,GO:0031728,GO:0031737,GO:0043547,GO:0048018,GO:0048020,GO:0048245,GO:0048247,GO:0050921,GO:0070098,GO:0070374,GO:0071346,GO:0071347,GO:0071356	positive regulation of endothelial cell proliferation|monocyte chemotaxis|protein binding|extracellular space|chemotaxis|inflammatory response|signal transduction|G protein-coupled receptor signaling pathway|cell-cell signaling|chemokine activity|T cell chemotaxis|positive regulation of cell migration|neutrophil chemotaxis|positive regulation of actin filament polymerization|CCR3 chemokine recept…	WP5115,WP5095,WP3929	Network map of SARS-CoV-2 signaling pathway|Overview of proinflammatory and profibrotic mediators|Chemokine signaling pathway
CCL5	2067.861232275988	3109.572003865143	1026.1504606868316	0.3299885924495524	-1.5995119428433082	1.933005059935217e-43	1.0874088787164595e-40	Down	18.35275665700312	21.55709405400736	23.464652542865554	69.66603328458476	68.93195044405812	62.61557901460775	6352	protein_coding	C-C motif chemokine ligand 5	hsa04668,hsa04060,hsa04061,hsa04620,hsa04621,hsa04623,hsa04062,hsa05164,hsa05168,hsa05163,hsa05120,hsa05131,hsa05142,hsa05323,hsa05020,hsa05417	TNF signaling pathway|Cytokine-cytokine receptor interaction|Viral protein interaction with cytokine and cytokine receptor|Toll-like receptor signaling pathway|NOD-like receptor signaling pathway|Cytosolic DNA-sensing pathway|Chemokine signaling pathway|Influenza A|Herpes simplex virus 1 infection|Human cytomegalovirus infection|Epithelial cell signaling in Helicobacter pylori infection|Shigellos…	GO:0000165,GO:0002407,GO:0002548,GO:0002676,GO:0004435,GO:0004672,GO:0005515,GO:0005576,GO:0005615,GO:0006816,GO:0006874,GO:0006887,GO:0006935,GO:0006954,GO:0007159,GO:0007186,GO:0007267,GO:0008009,GO:0009615,GO:0009636,GO:0010536,GO:0010759,GO:0010820,GO:0014068,GO:0014911,GO:0016004,GO:0030298,GO:0030335,GO:0030593,GO:0031328,GO:0031584,GO:0031663,GO:0031726,GO:0031729,GO:0031730,GO:0033634,GO:…	MAPK cascade|dendritic cell chemotaxis|monocyte chemotaxis|regulation of chronic inflammatory response|phosphatidylinositol phospholipase C activity|protein kinase activity|protein binding|extracellular region|extracellular space|calcium ion transport|intracellular calcium ion homeostasis|exocytosis|chemotaxis|inflammatory response|leukocyte cell-cell adhesion|G protein-coupled receptor signaling…	WP5115,WP1533,WP5092,WP262,WP4462,WP5095,WP5287,WP4942,WP5039,WP3929,WP4754,WP3624,WP75,WP5285,WP5284,WP2036,WP4655,WP4559,WP5087	Network map of SARS-CoV-2 signaling pathway|Vitamin B12 metabolism|Interactions of natural killer cells in pancreatic cancer|Ebstein-Barr virus LMP1 signaling|Platelet-mediated interactions with vascular and circulating cells|Overview of proinflammatory and profibrotic mediators|17q12 copy number variation syndrome|15q13.3 copy number variation syndrome|SARS-CoV-2 innate immunity evasion and cell…	R-HSA-1280215,R-HSA-162582,R-HSA-168256,R-HSA-372790,R-HSA-373076,R-HSA-375276,R-HSA-380108,R-HSA-388396,R-HSA-418594,R-HSA-449147,R-HSA-500792,R-HSA-6783783	Cytokine Signaling in Immune system|Signal Transduction|Immune System|Signaling by GPCR|Class A/1 (Rhodopsin-like receptors)|Peptide ligand-binding receptors|Chemokine receptors bind chemokines|GPCR downstream signalling|G alpha (i) signalling events|Signaling by Interleukins|GPCR ligand binding|Interleukin-10 signaling
CCN1	5655.412285996407	7696.930779358594	3613.8937926342223	0.4695149850635755	-1.0907568911469503	1.015715363405626e-15	3.622302703973561e-14	Down	44.302054684090784	41.8159364285754	41.16778245635857	110.2394350996898	103.45934329530502	71.16772105605129	3491	protein_coding	cellular communication network factor 1			GO:0001649,GO:0001934,GO:0002041,GO:0003181,GO:0003278,GO:0003281,GO:0005201,GO:0005515,GO:0005576,GO:0005788,GO:0006935,GO:0010518,GO:0010811,GO:0019838,GO:0030198,GO:0030335,GO:0030501,GO:0030513,GO:0033690,GO:0043065,GO:0043066,GO:0043280,GO:0044319,GO:0045669,GO:0045860,GO:0045944,GO:0050840,GO:0060413,GO:0060591,GO:0060710,GO:0060716,GO:0061036,GO:0062023,GO:0070372,GO:0072593,GO:2000304	osteoblast differentiation|positive regulation of protein phosphorylation|intussusceptive angiogenesis|atrioventricular valve morphogenesis|apoptotic process involved in heart morphogenesis|ventricular septum development|extracellular matrix structural constituent|protein binding|extracellular region|endoplasmic reticulum lumen|chemotaxis|positive regulation of phospholipase activity|positive reg…	WP2374,WP516,WP3888	Oncostatin M signaling pathway|Hypertrophy model|VEGFA-VEGFR2 signaling	R-HSA-381426,R-HSA-392499,R-HSA-597592,R-HSA-8957275	Regulation of Insulin-like Growth Factor (IGF) transport and uptake by Insulin-like Growth Factor Binding Proteins (IGFBPs)|Metabolism of proteins|Post-translational protein modification|Post-translational protein phosphorylation
CCN5	8318.351749343388	11994.087044790876	4642.616453895892	0.3870781674247163	-1.3693031580563295	7.204387820281333e-05	0.0003222295952754	Down	56.58116976660629	73.2742950322621	57.1056831814423	130.95103594223164	136.30896205692036	235.16071262709943	8839	protein_coding	cellular communication network factor 5			GO:0005178,GO:0005515,GO:0005615,GO:0005634,GO:0007155,GO:0007165,GO:0007267,GO:0008201,GO:0031012,GO:0060548	integrin binding|protein binding|extracellular space|nucleus|cell adhesion|signal transduction|cell-cell signaling|heparin binding|extracellular matrix|negative regulation of cell death
CCNA1	5.33435131731463	0.6846146243751052	9.984088010254156	14.911800167025094	3.8983825265712144	0.0076920875524985	0.0206436310908005	Up	0.0894413990812828	0.0483131379838354	0.1063050442128041	0.0088754163762836	0.0	0.0084454778561917	8900	protein_coding	cyclin A1	hsa04152,hsa04110,hsa04218,hsa04914,hsa05200,hsa05202,hsa05203,hsa05221,hsa05166,hsa05161,hsa05169,hsa05165	AMPK signaling pathway|Cell cycle|Cellular senescence|Progesterone-mediated oocyte maturation|Pathways in cancer|Transcriptional misregulation in cancer|Viral carcinogenesis|Acute myeloid leukemia|Human T-cell leukemia virus 1 infection|Hepatitis B|Epstein-Barr virus infection|Human papillomavirus infection	GO:0000079,GO:0005515,GO:0005634,GO:0005654,GO:0005737,GO:0005829,GO:0007141,GO:0007283,GO:0015630,GO:0016538,GO:0044772,GO:0051301,GO:0097123,GO:0097124	regulation of cyclin-dependent protein serine/threonine kinase activity|protein binding|nucleus|nucleoplasm|cytoplasm|cytosol|male meiosis I|spermatogenesis|microtubule cytoskeleton|cyclin-dependent protein serine/threonine kinase regulator activity|mitotic cell cycle phase transition|cell division|cyclin A1-CDK2 complex|cyclin A2-CDK2 complex	WP179,WP1403,WP2361,WP45,WP4673	Cell cycle|AMP-activated protein kinase signaling|Gastric cancer network 1|G1 to S cell cycle control|Male infertility	R-HSA-1538133,R-HSA-157579,R-HSA-1640170,R-HSA-1640170,R-HSA-170145,R-HSA-171319,R-HSA-174143,R-HSA-174184,R-HSA-176408,R-HSA-176409,R-HSA-176814,R-HSA-179419,R-HSA-180786,R-HSA-187577,R-HSA-212436,R-HSA-2262752,R-HSA-2559582,R-HSA-2559583,R-HSA-2559586,R-HSA-3700989,R-HSA-392499,R-HSA-453274,R-HSA-453274,R-HSA-453276,R-HSA-453279,R-HSA-5633007,R-HSA-5688426,R-HSA-5689880,R-HSA-5693532,R-HSA-5693…	G0 and Early G1|Telomere Maintenance|Cell Cycle|Cell Cycle|Phosphorylation of proteins involved in the G2/M transition by Cyclin A:Cdc2 complexes|Telomere Extension By Telomerase|APC/C-mediated degradation of cell cycle proteins|Cdc20:Phospho-APC/C mediated degradation of Cyclin A|Regulation of APC/C activators between G1/S and early anaphase|APC/C:Cdc20 mediated degradation of mitotic proteins|A…
CCR5AS	62.394819921615934	111.49382917440651	13.29581066882533	0.119198465454976	-3.0685624320297933	2.061945391654619e-08	1.9436900370305357e-07	Down	0.6744912618988853	0.2226502412237883	0.2261099605775215	3.803904532047021	4.861480506563037	1.284387561919345	102724297	non_coding	CCR5 antisense RNA
CCRL2	3.688463209771141	7.376926419542283	0.0	0.0249121428128704	-5.327007069739784	0.0047923222879012	0.0136714065726663	Down	0.0	0.0	0.0	0.2343880045166937	0.0711582901104705	0.0297378529333714	9034	protein_coding	C-C motif chemokine receptor like 2			GO:0004950,GO:0005737,GO:0005886,GO:0006935,GO:0006954,GO:0006955,GO:0007186,GO:0042379,GO:0048020,GO:0070098	chemokine receptor activity|cytoplasm|plasma membrane|chemotaxis|inflammatory response|immune response|G protein-coupled receptor signaling pathway|chemokine receptor binding|CCR chemokine receptor binding|chemokine-mediated signaling pathway	WP455,WP3888	GPCRs, class A rhodopsin-like|VEGFA-VEGFR2 signaling	R-HSA-162582,R-HSA-372790,R-HSA-373076,R-HSA-375276,R-HSA-380108,R-HSA-500792	Signal Transduction|Signaling by GPCR|Class A/1 (Rhodopsin-like receptors)|Peptide ligand-binding receptors|Chemokine receptors bind chemokines|GPCR ligand binding
CCT6B	43.670925935078536	24.42709375093259	62.9147581192245	2.5739201885395686	1.3639673195324595	0.0017421331242579	0.0055745063401713	Up	0.6647824401879963	0.5608047819308986	1.101895494778952	0.3225075297523112	0.3426873121893098	0.2813110482232375	10693	protein_coding	chaperonin containing TCP1 subunit 6B			GO:0005524,GO:0005829,GO:0005832,GO:0006457,GO:0016887,GO:0044183,GO:0051082,GO:0140662,GO:1901998	ATP binding|cytosol|chaperonin-containing T-complex|protein folding|ATP hydrolysis activity|protein folding chaperone|unfolded protein binding|ATP-dependent protein folding chaperone|toxin transport	WP4949,WP5287	16p11.2 proximal deletion syndrome|17q12 copy number variation syndrome	R-HSA-389957,R-HSA-389958,R-HSA-389960,R-HSA-390450,R-HSA-390466,R-HSA-390466,R-HSA-390471,R-HSA-390471,R-HSA-391251,R-HSA-391251,R-HSA-392499,R-HSA-392499,R-HSA-6814122	Prefoldin mediated transfer of substrate to CCT/TriC|Cooperation of Prefoldin and TriC/CCT in actin and tubulin folding|Formation of tubulin folding intermediates by CCT/TriC|Folding of actin by CCT/TriC|Chaperonin-mediated protein folding|Chaperonin-mediated protein folding|Association of TriC/CCT with target proteins during biosynthesis|Association of TriC/CCT with target proteins during biosyn…
CD101	33.38601275184965	14.174613532109346	52.59741197158996	3.706263760488903	1.889965556057224	0.0002453030318467	0.0009669619286562	Up	0.1401088837278978	0.1762503158114846	0.2818125241867826	0.07026769505389	0.0639981005898618	0.035398494108773	9398	protein_coding	CD101 molecule			GO:0002763,GO:0005886,GO:0007166,GO:0016020,GO:0016812,GO:0070062	positive regulation of myeloid leukocyte differentiation|plasma membrane|cell surface receptor signaling pathway|membrane|hydrolase activity, acting on carbon-nitrogen (but not peptide) bonds, in cyclic amides|extracellular exosome			R-HSA-1280218,R-HSA-168256,R-HSA-202403,R-HSA-202433	Adaptive Immune System|Immune System|TCR signaling|Generation of second messenger molecules
CD109-AS1	41.70986515420872	66.13473430222898	17.284996006188425	0.2614159673463165	-1.935580830923832	3.5787849850582046e-05	0.0001704737267261	Down	0.3792945033334077	0.1878082432623871	0.1362332567848599	0.9463272135053458	0.9696281794029288	0.9004856997726007	101928489	non_coding	CD109 antisense RNA 1
CD163L1	7.173074783791352	13.348138132634311	0.9980114349483936	0.074835059599461	-3.7401418707286425	0.0033193956688603	0.0098631693762576	Down	0.0042009928092963	0.0041602558040675	0.0042249012203163	0.1100540470123023	0.0459408300534025	0.0218172632138495	283316	protein_coding	CD163 molecule like 1			GO:0005044,GO:0005576,GO:0006897,GO:0009897	scavenger receptor activity|extracellular region|endocytosis|external side of plasma membrane	WP5323	Fatty Acids and Lipoproteins Transport in Hepatocytes
CD1D	7.643284395505133	15.28656879101026	0.0	0.0120138240917095	-6.379160744809379	2.7159252848244057e-05	0.0001325210437662	Down	0.0	0.0	0.0	0.0763104724793211	0.097302400570624	0.1597505324856522	912	protein_coding	CD1d molecule	hsa04530,hsa04640,hsa05146	Tight junction|Hematopoietic cell lineage|Amoebiasis	GO:0001916,GO:0005515,GO:0005615,GO:0005737,GO:0005764,GO:0005765,GO:0005783,GO:0005789,GO:0005886,GO:0006955,GO:0009897,GO:0009986,GO:0010008,GO:0016045,GO:0016323,GO:0030881,GO:0030882,GO:0030883,GO:0030884,GO:0034113,GO:0042102,GO:0042393,GO:0045058,GO:0045087,GO:0045089,GO:0048006,GO:0048007,GO:0050839,GO:0071723	positive regulation of T cell mediated cytotoxicity|protein binding|extracellular space|cytoplasm|lysosome|lysosomal membrane|endoplasmic reticulum|endoplasmic reticulum membrane|plasma membrane|immune response|external side of plasma membrane|cell surface|endosome membrane|detection of bacterium|basolateral plasma membrane|beta-2-microglobulin binding|lipid antigen binding|endogenous lipid antig…	WP5218	Extrafollicular and follicular B cell activation by SARS-CoV-2	R-HSA-1280218,R-HSA-168256,R-HSA-198933	Adaptive Immune System|Immune System|Immunoregulatory interactions between a Lymphoid and a non-Lymphoid cell
CD44	12999.785903992151	17491.40596945288	8508.165838531417	0.4864269273585296	-1.0397049999641437	2.4286959035256894e-27	3.995663005809859e-25	Down	32.07433186119927	32.794705213033616	31.853136564663306	66.19328042866061	66.97408988503864	74.67387044007594	960	protein_coding	CD44 molecule (Indian blood group)	hsa04512,hsa04640,hsa05206,hsa05205,hsa05169,hsa05131	ECM-receptor interaction|Hematopoietic cell lineage|MicroRNAs in cancer|Proteoglycans in cancer|Epstein-Barr virus infection|Shigellosis	GO:0004888,GO:0004896,GO:0005515,GO:0005518,GO:0005540,GO:0005794,GO:0005829,GO:0005886,GO:0005902,GO:0005925,GO:0006954,GO:0007155,GO:0007160,GO:0009986,GO:0016323,GO:0016324,GO:0016477,GO:0019221,GO:0030214,GO:0030667,GO:0031258,GO:0033138,GO:0034116,GO:0035692,GO:0042110,GO:0042995,GO:0043066,GO:0043154,GO:0043518,GO:0044319,GO:0044344,GO:0050731,GO:0051216,GO:0070062,GO:0070374,GO:0070487,GO:…	transmembrane signaling receptor activity|cytokine receptor activity|protein binding|collagen binding|hyaluronic acid binding|Golgi apparatus|cytosol|plasma membrane|microvillus|focal adhesion|inflammatory response|cell adhesion|cell-matrix adhesion|cell surface|basolateral plasma membrane|apical plasma membrane|cell migration|cytokine-mediated signaling pathway|hyaluronan catabolic process|secre…	WP399,WP5097,WP5322,WP4659,WP3646,WP4541,WP5087	Wnt signaling pathway and pluripotency|CCL18 signaling pathway|CKAP4 signaling pathway map|Gastrin signaling pathway|Hepatitis C and hepatocellular carcinoma|Hippo-Merlin signaling dysregulation|Malignant pleural mesothelioma	R-HSA-109582,R-HSA-1280215,R-HSA-1430728,R-HSA-1474228,R-HSA-1474244,R-HSA-1630316,R-HSA-168249,R-HSA-168256,R-HSA-202733,R-HSA-2142845,R-HSA-216083,R-HSA-2160916,R-HSA-6798695,R-HSA-71387,R-HSA-877300,R-HSA-913531	Hemostasis|Cytokine Signaling in Immune system|Metabolism|Degradation of the extracellular matrix|Extracellular matrix organization|Glycosaminoglycan metabolism|Innate Immune System|Immune System|Cell surface interactions at the vascular wall|Hyaluronan metabolism|Integrin cell surface interactions|Hyaluronan uptake and degradation|Neutrophil degranulation|Metabolism of carbohydrates|Interferon g…
CD68	913.7128487196804	1646.146154498521	181.2795429408397	0.1101174744262366	-3.182884668058898	9.808167039384208e-94	5.701487499994041e-90	Down	2.523754437942332	3.4927848508695094	2.5065880519770123	27.18866942887618	29.57819324968911	24.438820443206225	968	protein_coding	CD68 molecule	hsa04142	Lysosome	GO:0002437,GO:0002605,GO:0005515,GO:0005764,GO:0005886,GO:0007568,GO:0016020,GO:0031669,GO:0035577,GO:0071222,GO:0140052	inflammatory response to antigenic stimulus|negative regulation of dendritic cell antigen processing and presentation|protein binding|lysosome|plasma membrane|aging|membrane|cellular response to nutrient levels|azurophil granule membrane|cellular response to lipopolysaccharide|cellular response to oxidised low-density lipoprotein particle stimulus	WP4146	Macrophage markers	R-HSA-168249,R-HSA-168256,R-HSA-6798695	Innate Immune System|Immune System|Neutrophil degranulation
CD7	23.61190548041398	10.293731149842676	36.93007981098528	3.5922805858105296	1.844900040487728	0.0013471496898874	0.0044460528845471	Up	0.7721051361903629	0.6273789019372525	0.7964095278119367	0.3241499292093832	0.1968185594611089	0.1233790476146764	924	protein_coding	CD7 molecule	hsa04640	Hematopoietic cell lineage	GO:0002250,GO:0005515,GO:0005886,GO:0006955,GO:0007169,GO:0016020,GO:0038023,GO:0042110	adaptive immune response|protein binding|plasma membrane|immune response|transmembrane receptor protein tyrosine kinase signaling pathway|membrane|signaling receptor activity|T cell activation
CD72	4.9254513635144255	9.850902727028853	0.0	0.0186222952205533	-5.7468252919993645	0.0005302882757364	0.0019318356466612	Down	0.0	0.0	0.0	0.1887030635759668	0.2234259843817892	0.1256934023241367	971	protein_coding	CD72 molecule	hsa04662	B cell receptor signaling pathway	GO:0004888,GO:0005102,GO:0005515,GO:0005886,GO:0007155,GO:0030246	transmembrane signaling receptor activity|signaling receptor binding|protein binding|plasma membrane|cell adhesion|carbohydrate binding			R-HSA-1266738,R-HSA-373755,R-HSA-416700,R-HSA-422475,R-HSA-9675108	Developmental Biology|Semaphorin interactions|Other semaphorin interactions|Axon guidance|Nervous system development
CD81-AS1	8.950652734935526	15.904169341634518	1.9971361282365283	0.1255589317639443	-2.99356343502972	0.0052063427818718	0.0146748685587623	Down	0.0682965491978108	0.0	0.06868523397867	0.1987972308609505	0.3621193257546808	0.5675015818732989	101927682	non_coding	CD81 antisense RNA 1
CD82	621.9024978742683	844.2272804274851	399.57771532105136	0.4734498127191173	-1.0787165916407853	8.175635992146382e-08	6.881028767714323e-07	Down	4.4507621928760654	4.056749191146148	4.776725124609395	8.810056692389242	7.583710981058428	12.810670374738464	3732	protein_coding	CD82 molecule	hsa04115	p53 signaling pathway	GO:0005515,GO:0005886,GO:0070062	protein binding|plasma membrane|extracellular exosome	WP5218,WP4950	Extrafollicular and follicular B cell activation by SARS-CoV-2|16p11.2 distal deletion syndrome
CDC20-DT	64.80283658803339	106.31466566324283	23.291007512823903	0.2191640054089953	-2.1899172194083936	3.928540821982633e-09	4.2818639621596957e-08	Down	0.417967760685821	0.6208720942553446	0.5838145430854228	2.281159362811472	2.2853866613359863	3.159511232356724	105378687	non_coding
CDC42BPG	89.71484069531874	150.81330239527594	28.61637899536149	0.1896839654727993	-2.3983303661147493	3.5665148243578663e-13	8.348517049929776e-12	Down	0.0739101079350714	0.150453104123933	0.1280140526153385	0.6409294191004397	0.7102885177049391	0.5970871101340158	55561	protein_coding	CDC42 binding protein kinase gamma			GO:0000287,GO:0004674,GO:0005515,GO:0005524,GO:0005737,GO:0005829,GO:0005856,GO:0006468,GO:0018107,GO:0031032,GO:0031252,GO:0031532,GO:0034451,GO:0106310	magnesium ion binding|protein serine/threonine kinase activity|protein binding|ATP binding|cytoplasm|cytosol|cytoskeleton|protein phosphorylation|peptidyl-threonine phosphorylation|actomyosin structure organization|cell leading edge|actin cytoskeleton reorganization|centriolar satellite|protein serine kinase activity
CDC42EP3	355.2591587953948	231.0707665066866	479.447551084103	2.074218695289172	1.05256801275077	2.680393259328265e-05	0.0001310439530401	Up	2.122078329080479	1.8830493463818008	2.34712720488154	1.4109992791765331	1.2193133932940603	0.5957142856931804	10602	protein_coding	CDC42 effector protein 3			GO:0005515,GO:0005519,GO:0005829,GO:0005886,GO:0007165,GO:0012505,GO:0015629	protein binding|cytoskeletal regulatory protein binding|cytosol|plasma membrane|signal transduction|endomembrane system|actin cytoskeleton	WP2882,WP2880	Nuclear receptors meta-pathway|Glucocorticoid receptor pathway	R-HSA-162582,R-HSA-194315,R-HSA-5683057,R-HSA-5687128,R-HSA-9012999,R-HSA-9013148,R-HSA-9013406,R-HSA-9716542	Signal Transduction|Signaling by Rho GTPases|MAPK family signaling cascades|MAPK6/MAPK4 signaling|RHO GTPase cycle|CDC42 GTPase cycle|RHOQ GTPase cycle|Signaling by Rho GTPases, Miro GTPases and RHOBTB3
CDH10	57.84628463998422	78.77011193109708	36.92245734887135	0.46878176240772	-1.0930116509713643	0.0025738833906854	0.00787887527649	Down	0.3441208101211587	0.2271892482873634	0.2768633980805445	0.7512487629745361	0.6386044246892632	0.5083428571248473	1008	protein_coding	cadherin 10			GO:0000902,GO:0005509,GO:0005886,GO:0005912,GO:0007043,GO:0007156,GO:0007275,GO:0016339,GO:0016342,GO:0034332,GO:0044331,GO:0045296,GO:0048787,GO:0098609,GO:0098978,GO:0098982,GO:0099560,GO:0099634	cell morphogenesis|calcium ion binding|plasma membrane|adherens junction|cell-cell junction assembly|homophilic cell adhesion via plasma membrane adhesion molecules|multicellular organism development|calcium-dependent cell-cell adhesion via plasma membrane cell adhesion molecules|catenin complex|adherens junction organization|cell-cell adhesion mediated by cadherin|cadherin binding|presynaptic ac…	WP4540,WP4541,WP5087	Hippo signaling regulation pathways|Hippo-Merlin signaling dysregulation|Malignant pleural mesothelioma	R-HSA-1500931,R-HSA-418990,R-HSA-421270,R-HSA-446728	Cell-Cell communication|Adherens junctions interactions|Cell-cell junction organization|Cell junction organization
CDH12	126.1024904945378	189.3524940879176	62.85248690115797	0.3320276325605542	-1.590624781932145	1.2368641396765605e-07	1.0093436467861272e-06	Down	0.4193466899635994	0.3101460373591246	0.2722581727400787	0.8111795646550602	0.9868291029981516	1.345284948171944	1010	protein_coding	cadherin 12			GO:0000902,GO:0005509,GO:0005886,GO:0005912,GO:0007043,GO:0007156,GO:0007275,GO:0016339,GO:0016342,GO:0034332,GO:0044331,GO:0045296	cell morphogenesis|calcium ion binding|plasma membrane|adherens junction|cell-cell junction assembly|homophilic cell adhesion via plasma membrane adhesion molecules|multicellular organism development|calcium-dependent cell-cell adhesion via plasma membrane cell adhesion molecules|catenin complex|adherens junction organization|cell-cell adhesion mediated by cadherin|cadherin binding	WP4540,WP4541,WP5087	Hippo signaling regulation pathways|Hippo-Merlin signaling dysregulation|Malignant pleural mesothelioma	R-HSA-1500931,R-HSA-418990,R-HSA-421270,R-HSA-446728	Cell-Cell communication|Adherens junctions interactions|Cell-cell junction organization|Cell junction organization
CDH15	9.29037974015437	2.9485247146810467	15.632234765627697	5.282490537901793	2.4012182779795466	0.0183816337791704	0.0438573804483096	Up	0.2144851618329018	0.0831151175259248	0.1406777123010443	0.0	0.0370837481189807	0.0484303658641001	1013	protein_coding	cadherin 15	hsa04514	Cell adhesion molecules	GO:0000902,GO:0005509,GO:0005515,GO:0005794,GO:0005886,GO:0005901,GO:0005912,GO:0007043,GO:0007155,GO:0007156,GO:0007275,GO:0016339,GO:0016342,GO:0031594,GO:0034332,GO:0044331,GO:0045296,GO:0070062	cell morphogenesis|calcium ion binding|protein binding|Golgi apparatus|plasma membrane|caveola|adherens junction|cell-cell junction assembly|cell adhesion|homophilic cell adhesion via plasma membrane adhesion molecules|multicellular organism development|calcium-dependent cell-cell adhesion via plasma membrane cell adhesion molecules|catenin complex|neuromuscular junction|adherens junction organiz…	WP4540,WP4657,WP4541,WP5087	Hippo signaling regulation pathways|22q11.2 copy number variation syndrome|Hippo-Merlin signaling dysregulation|Malignant pleural mesothelioma	R-HSA-1266738,R-HSA-1266738,R-HSA-1500931,R-HSA-418990,R-HSA-421270,R-HSA-446728,R-HSA-525793,R-HSA-525793	Developmental Biology|Developmental Biology|Cell-Cell communication|Adherens junctions interactions|Cell-cell junction organization|Cell junction organization|Myogenesis|Myogenesis
CDH5	11.550600294972508	22.101442010905885	0.9997585790391303	0.0452215230127163	-4.466846608435122	0.0005246300437442	0.001912821102416	Down	0.0	0.0064241619964752	0.0130479716328411	0.3328044176106046	0.1031864292320376	0.0202138002766763	1003	protein_coding	cadherin 5	hsa04514,hsa04670,hsa05418	Cell adhesion molecules|Leukocyte transendothelial migration|Fluid shear stress and atherosclerosis	GO:0000902,GO:0001932,GO:0001944,GO:0001955,GO:0005102,GO:0005509,GO:0005515,GO:0005654,GO:0005886,GO:0005911,GO:0005912,GO:0005923,GO:0006874,GO:0007043,GO:0007156,GO:0007179,GO:0007275,GO:0008013,GO:0008285,GO:0009897,GO:0009986,GO:0010628,GO:0016020,GO:0016339,GO:0016342,GO:0019903,GO:0030054,GO:0030335,GO:0030513,GO:0031115,GO:0031334,GO:0031965,GO:0034332,GO:0035307,GO:0035633,GO:0043114,GO:…	cell morphogenesis|regulation of protein phosphorylation|vasculature development|blood vessel maturation|signaling receptor binding|calcium ion binding|protein binding|nucleoplasm|plasma membrane|cell-cell junction|adherens junction|bicellular tight junction|intracellular calcium ion homeostasis|cell-cell junction assembly|homophilic cell adhesion via plasma membrane adhesion molecules|transformi…	WP4540,WP5144,WP4541,WP5087,WP3888,WP4747	Hippo signaling regulation pathways|NRP1-triggered signaling pathways in pancreatic cancer |Hippo-Merlin signaling dysregulation|Malignant pleural mesothelioma|VEGFA-VEGFR2 signaling|Netrin-UNC5B signaling pathway	R-HSA-1500931,R-HSA-162582,R-HSA-194138,R-HSA-418990,R-HSA-421270,R-HSA-4420097,R-HSA-446728,R-HSA-5218920,R-HSA-9006934	Cell-Cell communication|Signal Transduction|Signaling by VEGF|Adherens junctions interactions|Cell-cell junction organization|VEGFA-VEGFR2 Pathway|Cell junction organization|VEGFR2 mediated vascular permeability|Signaling by Receptor Tyrosine Kinases
CDIPTOSP	3.0876605443117104	6.175321088623417	0.0	0.0296943172811037	-5.07366932658718	0.0197918882465148	0.0467177502884369	Down	0.0	0.0	0.0	0.0	0.3280309324351815	0.3084476190366912	440356	non_coding	CDIP transferase opposite strand%2C pseudogene
CDK5R1	78.78562969138406	47.138421161587466	110.43283822118065	2.337168296373729	1.2247616244081598	0.0003448178551745	0.0013140905979872	Up	0.6420210800736483	0.5332477590565082	0.5415337936109837	0.2712761902720913	0.3448709551192813	0.1559566613106865	8851	protein_coding	cyclin dependent kinase 5 regulatory subunit 1	hsa05010,hsa05022,hsa05030	Alzheimer disease|Pathways of neurodegeneration - multiple diseases|Cocaine addiction	GO:0000079,GO:0000226,GO:0000307,GO:0001764,GO:0002020,GO:0004672,GO:0005509,GO:0005515,GO:0005634,GO:0005654,GO:0005737,GO:0005829,GO:0005886,GO:0007158,GO:0007213,GO:0007411,GO:0007413,GO:0007420,GO:0009792,GO:0014069,GO:0016020,GO:0016241,GO:0016301,GO:0016533,GO:0018105,GO:0018107,GO:0019901,GO:0021549,GO:0021722,GO:0021766,GO:0021819,GO:0030182,GO:0030295,GO:0030424,GO:0030425,GO:0030426,GO:…	regulation of cyclin-dependent protein serine/threonine kinase activity|microtubule cytoskeleton organization|cyclin-dependent protein kinase holoenzyme complex|neuron migration|protease binding|protein kinase activity|calcium ion binding|protein binding|nucleus|nucleoplasm|cytoplasm|cytosol|plasma membrane|neuron cell-cell adhesion|G protein-coupled acetylcholine receptor signaling pathway|axon …	WP5124,WP2059,WP5265,WP2380,WP3878	Alzheimer's disease|Alzheimer's disease and miRNA effects|Neurogenesis regulation in the olfactory epithelium|Brain-derived neurotrophic factor (BDNF) signaling pathway|ATM signaling in development and disease	R-HSA-1266738,R-HSA-1266738,R-HSA-162582,R-HSA-162582,R-HSA-1643685,R-HSA-1643685,R-HSA-166520,R-HSA-166520,R-HSA-187037,R-HSA-187037,R-HSA-198725,R-HSA-198725,R-HSA-212436,R-HSA-212436,R-HSA-3700989,R-HSA-373755,R-HSA-373755,R-HSA-399956,R-HSA-399956,R-HSA-422475,R-HSA-422475,R-HSA-5633007,R-HSA-6804756,R-HSA-73857,R-HSA-73857,R-HSA-74160,R-HSA-74160,R-HSA-8862803,R-HSA-8862803,R-HSA-8863678,R-H…	Developmental Biology|Developmental Biology|Signal Transduction|Signal Transduction|Disease|Disease|Signaling by NTRKs|Signaling by NTRKs|Signaling by NTRK1 (TRKA)|Signaling by NTRK1 (TRKA)|Nuclear Events (kinase and transcription factor activation)|Nuclear Events (kinase and transcription factor activation)|Generic Transcription Pathway|Generic Transcription Pathway|Transcriptional Regulation by…
CDKN1C	430.2742426854098	636.5733006839109	223.9751846869084	0.3519216225967154	-1.5066739367113942	6.2096994213752345e-12	1.1569545748863536e-10	Down	2.60378833596314	2.810471530746616	3.851707419946132	8.105419106158337	7.6698366470411505	11.647872459086594	1028	protein_coding	cyclin dependent kinase inhibitor 1C	hsa04110	Cell cycle	GO:0000122,GO:0001501,GO:0001822,GO:0004860,GO:0004861,GO:0005515,GO:0005634,GO:0005737,GO:0007049,GO:0007096,GO:0007568,GO:0030099,GO:0030325,GO:0030511,GO:0033673,GO:0035264,GO:0042326,GO:0042551,GO:0043010,GO:0044877,GO:0045892,GO:0045893,GO:0045930,GO:0050680,GO:0055123,GO:0060065,GO:0060669,GO:0071514,GO:0140678,GO:1902746,GO:1904030	negative regulation of transcription by RNA polymerase II|skeletal system development|kidney development|protein kinase inhibitor activity|cyclin-dependent protein serine/threonine kinase inhibitor activity|protein binding|nucleus|cytoplasm|cell cycle|regulation of exit from mitosis|aging|myeloid cell differentiation|adrenal gland development|positive regulation of transforming growth factor beta…	WP4932,WP2572,WP179,WP4808,WP2882,WP3941,WP4970,WP4658,WP2855,WP2880,WP45,WP474	7q11.23 copy number variation syndrome|Primary focal segmental glomerulosclerosis (FSGS)|Cell cycle|Endochondral ossification with skeletal dysplasias|Nuclear receptors meta-pathway|Oxidative damage response|Galanin receptor pathway|Small cell lung cancer|Dopaminergic neurogenesis|Glucocorticoid receptor pathway|G1 to S cell cycle control|Endochondral ossification	R-HSA-1640170,R-HSA-1643685,R-HSA-453279,R-HSA-69231,R-HSA-69236,R-HSA-69278,R-HSA-9659787,R-HSA-9661069,R-HSA-9675126,R-HSA-9687139	Cell Cycle|Disease|Mitotic G1 phase and G1/S transition|Cyclin D associated events in G1|G1 Phase|Cell Cycle, Mitotic|Aberrant regulation of mitotic G1/S transition in cancer due to RB1 defects|Defective binding of RB1 mutants to E2F1,(E2F2, E2F3)|Diseases of mitotic cell cycle|Aberrant regulation of mitotic cell cycle due to RB1 defects
CDNF	66.3912701659378	93.8594525665862	38.92308776528935	0.41513301127741	-1.2683544356208836	0.0033652204402518	0.0099784074199303	Down	0.8461314161226381	0.5464737940566656	0.7584526387541415	1.4054676903090944	1.0971991270715638	2.8658244026120654	441549	protein_coding	cerebral dopamine neurotrophic factor			GO:0005615,GO:0005783,GO:0007165,GO:0008083,GO:0031175,GO:0071542	extracellular space|endoplasmic reticulum|signal transduction|growth factor activity|neuron projection development|dopaminergic neuron differentiation
CDRT1	59.00360984784511	25.175148344069	92.83207135162122	3.689092207651086	1.8832658491732712	2.1375511492101147e-07	1.668296246982422e-06	Up	0.3062696670683871	0.2321171722299857	0.333156581588775	0.0852826637887175	0.080780302117457	0.0811514432685401	374286	protein_coding	CMT1A duplicated region transcript 1			GO:0003674,GO:0005575,GO:0008150	molecular_function|cellular_component|biological_process
CEACAM1	19.763816125941545	32.53408425829263	6.993547993590449	0.2146028350797369	-2.2202589594804403	0.0038026246689645	0.0111395887119222	Down	0.0447309058623319	0.0221485752514458	0.089970950840679	0.3010932396840296	0.3928136103052257	0.07743454871214	634	protein_coding	CEA cell adhesion molecule 1			GO:0001525,GO:0001558,GO:0001568,GO:0001915,GO:0002682,GO:0002859,GO:0003674,GO:0003779,GO:0005515,GO:0005516,GO:0005886,GO:0005911,GO:0005912,GO:0006469,GO:0007155,GO:0007156,GO:0007165,GO:0007229,GO:0009925,GO:0009986,GO:0010594,GO:0014066,GO:0015125,GO:0015721,GO:0016020,GO:0016324,GO:0016328,GO:0016477,GO:0019900,GO:0019903,GO:0030054,GO:0030334,GO:0030658,GO:0030853,GO:0031005,GO:0031528,GO:…	angiogenesis|regulation of cell growth|blood vessel development|negative regulation of T cell mediated cytotoxicity|regulation of immune system process|negative regulation of natural killer cell mediated cytotoxicity directed against tumor cell target|molecular_function|actin binding|protein binding|calmodulin binding|plasma membrane|cell-cell junction|adherens junction|negative regulation of pro…	WP2877	Vitamin D receptor pathway	R-HSA-109582,R-HSA-1474244,R-HSA-1566977,R-HSA-168249,R-HSA-168256,R-HSA-202733,R-HSA-6798695	Hemostasis|Extracellular matrix organization|Fibronectin matrix formation|Innate Immune System|Immune System|Cell surface interactions at the vascular wall|Neutrophil degranulation
CEACAM16-AS1	70.75131631509133	105.59663273544656	35.90599989473609	0.3400829542821743	-1.5560413981296477	0.0004510207013958	0.0016724112293517	Down	0.6215515407614728	1.2105312388396845	0.3958896199297709	1.5152124597926984	2.2657020217034627	3.0557833885960566	107985305	non_coding
CEACAM19	89.65309597061228	50.24090030522334	129.06529163600123	2.5720050085762782	1.362893452090869	8.423111676117771e-05	0.0003714988480521	Up	0.980463775576182	0.9349948818782932	0.8983953946547018	0.2536825532942999	0.3176908269562464	0.5657666925265395	56971	protein_coding	CEA cell adhesion molecule 19			GO:0005515,GO:0007157,GO:0009986,GO:0016020	protein binding|heterophilic cell-cell adhesion via plasma membrane cell adhesion molecules|cell surface|membrane
CEBPG	5890.7845183352565	3857.840433844525	7923.728602825985	2.0538179376795247	1.03830829847772	8.223230106556774e-34	2.3900818304707263e-31	Up	49.21869686841868	48.28572344420004	50.41811527365504	24.00806118316029	26.47777458660085	24.898999866165664	1054	protein_coding	CCAAT enhancer binding protein gamma	hsa05152	Tuberculosis	GO:0000785,GO:0000978,GO:0000981,GO:0001228,GO:0001889,GO:0003677,GO:0005515,GO:0005634,GO:0005654,GO:0006351,GO:0006357,GO:0006955,GO:0016071,GO:0030183,GO:0032729,GO:0042267,GO:0042802,GO:0043353,GO:0043388,GO:0043433,GO:0043565,GO:0045739,GO:0045944,GO:0051091,GO:0090575,GO:0140297,GO:0140467,GO:1990837	chromatin|RNA polymerase II cis-regulatory region sequence-specific DNA binding|DNA-binding transcription factor activity, RNA polymerase II-specific|DNA-binding transcription activator activity, RNA polymerase II-specific|liver development|DNA binding|protein binding|nucleus|nucleoplasm|DNA-templated transcription|regulation of transcription by RNA polymerase II|immune response|mRNA metabolic pr…	WP2895,WP4211	Differentiation of white and brown adipocyte|Transcriptional cascade regulating adipogenesis	R-HSA-2262752,R-HSA-380994,R-HSA-381042,R-HSA-381119,R-HSA-8953897,R-HSA-9633012,R-HSA-9648895,R-HSA-9711097	Cellular responses to stress|ATF4 activates genes in response to endoplasmic reticulum stress|PERK regulates gene expression|Unfolded Protein Response (UPR)|Cellular responses to stimuli|Response of EIF2AK4 (GCN2) to amino acid deficiency|Response of EIF2AK1 (HRI) to heme deficiency|Cellular response to starvation
CELF6	29.506212746322216	17.77007604513561	41.24234944750884	2.317326597510108	1.2124613879244452	0.0120510438886841	0.0304974828580412	Up	0.3362321027043472	0.31817292124561	0.2705165155972891	0.1060261160679279	0.1634193798153462	0.1474546906773111	60677	protein_coding	CUGBP Elav-like family member 6			GO:0000381,GO:0003723,GO:0003729,GO:0005634,GO:0005737,GO:0006376,GO:1990904	regulation of alternative mRNA splicing, via spliceosome|RNA binding|mRNA binding|nucleus|cytoplasm|mRNA splice site selection|ribonucleoprotein complex
CEMIP	1170.046607952146	2100.5771431501644	239.516072754127	0.1140119504463163	-3.1327430429005543	1.2871750956098728e-61	2.04064059021278e-58	Down	0.8711726424435452	0.8556242695560241	0.8508922721692926	9.1375060527635	9.480555962774542	5.179685771589988	57214	protein_coding	cell migration inducing hyaluronidase 1			GO:0004415,GO:0005515,GO:0005540,GO:0005576,GO:0005634,GO:0005737,GO:0005783,GO:0005886,GO:0005905,GO:0007605,GO:0010800,GO:0030213,GO:0030214,GO:0030335,GO:0030665,GO:0032050,GO:0045334,GO:0046923,GO:0051281,GO:0090314,GO:1900020	hyalurononglucosaminidase activity|protein binding|hyaluronic acid binding|extracellular region|nucleus|cytoplasm|endoplasmic reticulum|plasma membrane|clathrin-coated pit|sensory perception of sound|positive regulation of peptidyl-threonine phosphorylation|hyaluronan biosynthetic process|hyaluronan catabolic process|positive regulation of cell migration|clathrin-coated vesicle membrane|clathrin …			R-HSA-1430728,R-HSA-1630316,R-HSA-2142845,R-HSA-2142850,R-HSA-71387	Metabolism|Glycosaminoglycan metabolism|Hyaluronan metabolism|Hyaluronan biosynthesis and export|Metabolism of carbohydrates
CENPE	1690.0096608941642	1075.3796684617116	2304.639653326617	2.142583357308093	1.0993513335492724	2.809988942945217e-10	3.7521743626356525e-09	Up	8.354233178781776	5.884410009567263	7.252817109114369	3.822476572579461	4.219059246805708	2.499038381671415	1062	protein_coding	centromere protein E			GO:0000278,GO:0000775,GO:0000776,GO:0000779,GO:0003777,GO:0005515,GO:0005524,GO:0005634,GO:0005694,GO:0005828,GO:0005829,GO:0005874,GO:0007018,GO:0007052,GO:0007059,GO:0007079,GO:0007080,GO:0008017,GO:0015630,GO:0016020,GO:0030071,GO:0030496,GO:0043231,GO:0043515,GO:0045171,GO:0045860,GO:0051233,GO:0051301,GO:0051310,GO:0051315,GO:0051382,GO:0072686,GO:0099606,GO:0099607,GO:1990023	mitotic cell cycle|chromosome, centromeric region|kinetochore|condensed chromosome, centromeric region|microtubule motor activity|protein binding|ATP binding|nucleus|chromosome|kinetochore microtubule|cytosol|microtubule|microtubule-based movement|mitotic spindle organization|chromosome segregation|mitotic chromosome movement towards spindle pole|mitotic metaphase plate congression|microtubule bi…	WP4240	Regulation of sister chromatid separation at the metaphase-anaphase transition	R-HSA-109582,R-HSA-1280218,R-HSA-141424,R-HSA-141444,R-HSA-162582,R-HSA-1640170,R-HSA-168256,R-HSA-194315,R-HSA-195258,R-HSA-199991,R-HSA-2132295,R-HSA-2467813,R-HSA-2500257,R-HSA-2555396,R-HSA-5653656,R-HSA-5663220,R-HSA-6811434,R-HSA-6811442,R-HSA-68877,R-HSA-68882,R-HSA-68886,R-HSA-69278,R-HSA-69618,R-HSA-69620,R-HSA-8856688,R-HSA-9648025,R-HSA-9716542,R-HSA-983189,R-HSA-983231	Hemostasis|Adaptive Immune System|Amplification of signal from the kinetochores|Amplification of signal from unattached kinetochores via a MAD2 inhibitory signal|Signal Transduction|Cell Cycle|Immune System|Signaling by Rho GTPases|RHO GTPase Effectors|Membrane Trafficking|MHC class II antigen presentation|Separation of Sister Chromatids|Resolution of Sister Chromatid Cohesion|Mitotic Metaphase a…
CENPS-CORT	208.3190940107296	308.2078818739493	108.43030614750968	0.3517746565921847	-1.5072765464885634	6.3056526744957185e-12	1.1723270468073648e-10	Down	1.752794304323279	1.3186678432622412	1.3528232510430271	3.767192364883833	4.646799136438179	4.727857505824219	100526739	protein_coding	CENPS-CORT readthrough	hsa03460	Fanconi anemia pathway					R-HSA-141424,R-HSA-141444,R-HSA-162582,R-HSA-1640170,R-HSA-194315,R-HSA-195258,R-HSA-2467813,R-HSA-2500257,R-HSA-2555396,R-HSA-5663220,R-HSA-606279,R-HSA-6783310,R-HSA-68877,R-HSA-68882,R-HSA-68886,R-HSA-69278,R-HSA-69618,R-HSA-69620,R-HSA-73886,R-HSA-73894,R-HSA-774815,R-HSA-9648025,R-HSA-9716542	Amplification of signal from the kinetochores|Amplification of signal from unattached kinetochores via a MAD2 inhibitory signal|Signal Transduction|Cell Cycle|Signaling by Rho GTPases|RHO GTPase Effectors|Separation of Sister Chromatids|Resolution of Sister Chromatid Cohesion|Mitotic Metaphase and Anaphase|RHO GTPases Activate Formins|Deposition of new CENPA-containing nucleosomes at the centrome…
CEP128	722.2843644833374	466.2450501808632	978.3236787858118	2.097452365971029	1.0686380468235186	6.225185825658929e-13	1.3776778631175899e-11	Up	2.2808496825940674	1.9096172477023343	2.048215326145657	1.1173320563450968	1.1654286095384851	0.8382128383833801	145508	protein_coding	centrosomal protein 128			GO:0000922,GO:0005737,GO:0005813,GO:0005814,GO:0008104,GO:0120103	spindle pole|cytoplasm|centrosome|centriole|protein localization|centriolar subdistal appendage
CEP135	516.1301514415873	329.32257727366334	702.9377256095113	2.13327921895931	1.093072808362153	7.472116155697782e-06	4.140649305345205e-05	Up	3.981269087710241	2.3914511715327964	3.474133399383704	1.8064870466143017	2.071693000293148	0.9781227479656456	9662	protein_coding	centrosomal protein 135			GO:0005515,GO:0005813,GO:0005814,GO:0005829,GO:0007099,GO:0010457,GO:1902857,GO:1904951	protein binding|centrosome|centriole|cytosol|centriole replication|centriole-centriole cohesion|positive regulation of non-motile cilium assembly|positive regulation of establishment of protein localization			R-HSA-1640170,R-HSA-1852241,R-HSA-2565942,R-HSA-380259,R-HSA-380270,R-HSA-380284,R-HSA-380287,R-HSA-380320,R-HSA-453274,R-HSA-5617833,R-HSA-5620912,R-HSA-68877,R-HSA-68886,R-HSA-69275,R-HSA-69278,R-HSA-8854518	Cell Cycle|Organelle biogenesis and maintenance|Regulation of PLK1 Activity at G2/M Transition|Loss of Nlp from mitotic centrosomes|Recruitment of mitotic centrosome proteins and complexes|Loss of proteins required for interphase microtubule organization from the centrosome|Centrosome maturation|Recruitment of NuMA to mitotic centrosomes|Mitotic G2-G2/M phases|Cilium Assembly|Anchoring of the bas…
CEP350	5161.31312249341	3129.3547498572048	7193.271495129616	2.298474458044378	1.2006766341958504	5.520006880950696e-20	3.745657587427984e-18	Up	16.14454482566765	11.5019990308908	14.524848807582243	6.56371650872425	7.124791609176348	5.544353835685813	9857	protein_coding	centrosomal protein 350			GO:0005515,GO:0005634,GO:0005737,GO:0005813,GO:0005814,GO:0005819,GO:0008017,GO:0016020,GO:0034453,GO:0042995,GO:0071539,GO:1905515	protein binding|nucleus|cytoplasm|centrosome|centriole|spindle|microtubule binding|membrane|microtubule anchoring|cell projection|protein localization to centrosome|non-motile cilium assembly	WP4906	3q29 copy number variation syndrome
CEP83	572.5923327418249	379.6432697241114	765.5413957595383	2.015190547701953	1.0109162602060804	2.1283314791794649e-10	2.913341653485926e-09	Up	1.195819657545928	0.9645459211285554	1.2173994925768132	0.5804872584863247	0.6805834978122552	0.4959101224000009	51134	protein_coding	centrosomal protein 83			GO:0003674,GO:0005515,GO:0005794,GO:0005813,GO:0005814,GO:0005829,GO:0048278,GO:0051660,GO:0060271,GO:0071539,GO:0097539	molecular_function|protein binding|Golgi apparatus|centrosome|centriole|cytosol|vesicle docking|establishment of centrosome localization|cilium assembly|protein localization to centrosome|ciliary transition fiber	WP4536,WP4803	Genes related to primary cilium development (based on CRISPR)|Ciliopathies	R-HSA-1852241,R-HSA-5617833,R-HSA-5620912	Organelle biogenesis and maintenance|Cilium Assembly|Anchoring of the basal body to the plasma membrane
CEP85L	348.06724831411987	230.7887112390044	465.34578538923546	2.014733458786617	1.0105889885686168	3.0371154708128574e-08	2.7744503245419285e-07	Up	1.352682809691557	1.0281538639460996	1.1068783555486894	0.5884279226660201	0.7046431571331511	0.5210400063846992	387119	protein_coding	centrosomal protein 85 like			GO:0000242,GO:0001764,GO:0005737,GO:0005813	pericentriolar material|neuron migration|cytoplasm|centrosome
CERCAM	3503.087541486708	4884.998030494324	2121.177052479088	0.4342449893218094	-1.2034188928654153	4.294779818383274e-15	1.394723747724133e-13	Down	9.335819789882258	11.498539560831606	9.020942044884023	21.359073534476103	21.34688499178899	29.03208395293216	51148	protein_coding	cerebral endothelial cell adhesion molecule			GO:0005515,GO:0005788,GO:0005886,GO:0007155,GO:0007159,GO:0042802,GO:0050211	protein binding|endoplasmic reticulum lumen|plasma membrane|cell adhesion|leukocyte cell-cell adhesion|identical protein binding|procollagen galactosyltransferase activity
CES2	1562.6982908650643	2152.016329933606	973.3802517965228	0.4523399992522199	-1.1445205194988166	7.304264026649574e-22	6.337266684614025e-20	Down	6.181472044104952	6.298782513358157	6.1973652206078365	13.257507269745162	14.025617244353048	15.86207188927983	8824	protein_coding	carboxylesterase 2	hsa00983	Drug metabolism - other enzymes	GO:0005783,GO:0005788,GO:0006693,GO:0006805,GO:0009056,GO:0043231,GO:0047374,GO:0052689,GO:0106435	endoplasmic reticulum|endoplasmic reticulum lumen|prostaglandin metabolic process|xenobiotic metabolic process|catabolic process|intracellular membrane-bounded organelle|methylumbelliferyl-acetate deacetylase activity|carboxylic ester hydrolase activity|carboxylesterase activity	WP229,WP2826,WP136,WP2882,WP2884,WP2645,WP1601	Irinotecan pathway|Cocaine metabolism|Phase I biotransformations, non P450|Nuclear receptors meta-pathway|NRF2 pathway|Heroin metabolism|Fluoropyrimidine activity	R-HSA-1430728,R-HSA-211859,R-HSA-211945,R-HSA-9748784,R-HSA-9749641	Metabolism|Biological oxidations|Phase I - Functionalization of compounds|Drug ADME|Aspirin ADME
CES3	303.29801974257066	405.08081997611	201.51521950903145	0.497668454280029	-1.006743153112799	2.2334389721543137e-06	1.4081324018582455e-05	Down	1.4040418297612072	1.4336845675252998	0.9350792465524812	2.636035964128605	2.3325963292659093	2.9555662585257543	23491	protein_coding	carboxylesterase 3			GO:0005788,GO:0005829,GO:0006805,GO:0034383,GO:0070062,GO:0106435	endoplasmic reticulum lumen|cytosol|xenobiotic metabolic process|low-density lipoprotein particle clearance|extracellular exosome|carboxylesterase activity	WP2882,WP2873,WP2884	Nuclear receptors meta-pathway|Aryl hydrocarbon receptor pathway|NRF2 pathway	R-HSA-1430728,R-HSA-174824,R-HSA-211859,R-HSA-211945,R-HSA-382551,R-HSA-8964038,R-HSA-8964043	Metabolism|Plasma lipoprotein assembly, remodeling, and clearance|Biological oxidations|Phase I - Functionalization of compounds|Transport of small molecules|LDL clearance|Plasma lipoprotein clearance
CFAP107	4.094612054939092	7.856924717675297	0.3322993922028841	0.0454580423336217	-4.459320634444081	0.0090708208205212	0.0238446998260492	Down	0.0	0.0074263601081587	0.0	0.0327424170918568	0.0820077331087953	0.070101731599248	93190	protein_coding	cilia and flagella associated protein 107			GO:0005879	axonemal microtubule
CFAP206	14.060709389258228	24.456430998653545	3.664987779862901	0.1497354260259271	-2.7395125047168687	0.0007206534603734	0.0025414511012036	Down	0.0121099756469158	0.0359776358298294	0.0852522659472451	0.2908096329110008	0.3250582914525337	0.314457246412576	154313	protein_coding	cilia and flagella associated protein 206			GO:0001534,GO:0003341,GO:0003356,GO:0005515,GO:0005930,GO:0007288,GO:0031514,GO:0035082,GO:0036064,GO:0097649,GO:1901317	radial spoke|cilium movement|regulation of cilium beat frequency|protein binding|axoneme|sperm axoneme assembly|motile cilium|axoneme assembly|ciliary basal body|A axonemal microtubule|regulation of flagellated sperm motility
CFAP44	447.6497235482975	277.85672168875993	617.4427254078348	2.219845274865249	1.1504591229880932	2.987276617153495e-09	3.3287614649546186e-08	Up	1.762507618906596	1.3084345961356822	1.6322654711773257	0.6006877424290021	0.9403926901664426	0.6769516489532846	55779	protein_coding	cilia and flagella associated protein 44			GO:0000226,GO:0005515,GO:0005737,GO:0005856,GO:0007288,GO:0008233,GO:0031514	microtubule cytoskeleton organization|protein binding|cytoplasm|cytoskeleton|sperm axoneme assembly|peptidase activity|motile cilium
CFAP45	4.753076619362807	8.840124253104602	0.6660289856210072	0.0754949316235355	-3.727476397880531	0.0188622334401112	0.0448206143837172	Down	0.0	0.0143533337448361	0.014576367442328	0.2531322657600389	0.0288183357128521	0.1204350790164954	25790	protein_coding	cilia and flagella associated protein 45			GO:0005515,GO:0005576,GO:0005634,GO:0005654,GO:0005879,GO:0005930,GO:0016208,GO:0030317,GO:0060287,GO:0060296,GO:0061966,GO:0090660,GO:0097728,GO:0097729	protein binding|extracellular region|nucleus|nucleoplasm|axonemal microtubule|axoneme|AMP binding|flagellated sperm motility|epithelial cilium movement involved in determination of left/right asymmetry|regulation of cilium beat frequency involved in ciliary motility|establishment of left/right asymmetry|cerebrospinal fluid circulation|9+0 motile cilium|9+2 motile cilium
CFAP54	26.504758717611782	49.68429699651523	3.325220438708324	0.0669538401640063	-3.900689385506911	1.1888058104690331e-08	1.1772620402481244e-07	Down	0.0053608898310587	0.015926715931488	0.0053913993709062	0.1111817027275188	0.1359036989158293	0.1698302505778191	144535	protein_coding	cilia and flagella associated protein 54			GO:0005576,GO:0005930,GO:0007283,GO:0051649,GO:0060271,GO:0060294,GO:0090660,GO:0120197,GO:0120316	extracellular region|axoneme|spermatogenesis|establishment of localization in cell|cilium assembly|cilium movement involved in cell motility|cerebrospinal fluid circulation|mucociliary clearance|sperm flagellum assembly
CFAP57	70.33179339932003	114.40077848156182	26.262808317078253	0.2297275518414495	-2.1220042015092058	3.743719401257173e-08	3.3514744680967057e-07	Down	0.1710879760123708	0.1190581718101079	0.0744050423907345	0.5047317236824306	0.4734882472848995	0.6771972812414552	149465	protein_coding	cilia and flagella associated protein 57
CFAP58	60.24893644603133	86.9019116699526	33.595961222110034	0.3862433382201694	-1.3724180447172298	0.0005332190000822	0.0019404854220438	Down	0.3119211356278398	0.2519944625890089	0.2641653224929029	0.4479959095338527	0.9547755364521544	0.8355368550072532	159686	protein_coding	cilia and flagella associated protein 58			GO:0005515,GO:0005615,GO:0005737,GO:0005813,GO:0005856,GO:0007219,GO:0007288,GO:0030317,GO:0036126,GO:0060271,GO:0097225,GO:0120229,GO:0120316,GO:0120317	protein binding|extracellular space|cytoplasm|centrosome|cytoskeleton|Notch signaling pathway|sperm axoneme assembly|flagellated sperm motility|sperm flagellum|cilium assembly|sperm midpiece|protein localization to motile cilium|sperm flagellum assembly|sperm mitochondrial sheath assembly
CFAP99	2.487111354207627	4.974222708415252	0.0	0.0369142435142594	-4.759678596187991	0.0178657517016993	0.0428615826008989	Down	0.0	0.0	0.0	0.0716500048191023	0.0543808954712437	0.0454527805375394	402160	protein_coding	cilia and flagella associated protein 99			GO:0031514	motile cilium
CFB	2326.81318133696	3775.965704076735	877.6606585971837	0.232428070880005	-2.1051437779789297	1.5045454148890076e-64	3.279720936281176e-61	Down	7.912230619249136	10.743087707029575	9.770169389049912	43.2771575519975	44.35214028437925	40.53046561130351	629	protein_coding	complement factor B	hsa04610,hsa05171,hsa05150	Complement and coagulation cascades|Coronavirus disease - COVID-19|Staphylococcus aureus infection	GO:0001848,GO:0004252,GO:0005515,GO:0005576,GO:0005601,GO:0005615,GO:0005886,GO:0006508,GO:0006957,GO:0070062,GO:0072562	complement binding|serine-type endopeptidase activity|protein binding|extracellular region|classical-complement-pathway C3/C5 convertase complex|extracellular space|plasma membrane|proteolysis|complement activation, alternative pathway|extracellular exosome|blood microparticle	WP5115,WP2806,WP545,WP5090,WP5104,WP558	Network map of SARS-CoV-2 signaling pathway|Complement system|Complement activation|Complement system in neuronal development and plasticity|Acquired partial lipodystrophy / Barraquer-Simons syndrome|Complement and coagulation cascades	R-HSA-166658,R-HSA-166663,R-HSA-168249,R-HSA-168256,R-HSA-173736,R-HSA-174577,R-HSA-977606	Complement cascade|Initial triggering of complement|Innate Immune System|Immune System|Alternative complement activation|Activation of C3 and C5|Regulation of Complement cascade
CFD	596.9220295368775	807.7059550254149	386.13810404833976	0.4781823085360779	-1.0643673397006594	6.322463139410123e-05	0.0002863085813767	Down	8.688387956749894	9.67419431475799	7.185427546719082	13.527643085322277	13.285252763624849	28.63065770761365	1675	protein_coding	complement factor D	hsa04610,hsa05171,hsa05150	Complement and coagulation cascades|Coronavirus disease - COVID-19|Staphylococcus aureus infection	GO:0004252,GO:0005576,GO:0006508,GO:0006956,GO:0006957,GO:0008236,GO:0009617,GO:0031093,GO:0034774,GO:0070062,GO:1904813	serine-type endopeptidase activity|extracellular region|proteolysis|complement activation|complement activation, alternative pathway|serine-type peptidase activity|response to bacterium|platelet alpha granule lumen|secretory granule lumen|extracellular exosome|ficolin-1-rich granule lumen	WP2806,WP545,WP5090,WP5104,WP558,WP236	Complement system|Complement activation|Complement system in neuronal development and plasticity|Acquired partial lipodystrophy / Barraquer-Simons syndrome|Complement and coagulation cascades|Adipogenesis	R-HSA-109582,R-HSA-114608,R-HSA-166658,R-HSA-166663,R-HSA-168249,R-HSA-168256,R-HSA-173736,R-HSA-6798695,R-HSA-76002,R-HSA-76005	Hemostasis|Platelet degranulation |Complement cascade|Initial triggering of complement|Innate Immune System|Immune System|Alternative complement activation|Neutrophil degranulation|Platelet activation, signaling and aggregation|Response to elevated platelet cytosolic Ca2+
CFH	56.67090855670428	98.03823293863998	15.30358417476853	0.1561156901599707	-2.679312554506589	1.2852173755232236e-11	2.223502560689434e-10	Down	0.1008317519556456	0.087372238612754	0.1014055989196995	0.5503134850996366	0.6327802542448054	0.7527547411058132	3075	protein_coding	complement factor H	hsa04610,hsa05150	Complement and coagulation cascades|Staphylococcus aureus infection	GO:0001851,GO:0005515,GO:0005576,GO:0005615,GO:0006508,GO:0006956,GO:0006957,GO:0008201,GO:0030449,GO:0030451,GO:0042802,GO:0043395,GO:0070062,GO:0072562,GO:0106139,GO:1903659,GO:1905370	complement component C3b binding|protein binding|extracellular region|extracellular space|proteolysis|complement activation|complement activation, alternative pathway|heparin binding|regulation of complement activation|regulation of complement activation, alternative pathway|identical protein binding|heparan sulfate proteoglycan binding|extracellular exosome|blood microparticle|symbiont cell surf…	WP5115,WP2806,WP5090,WP558	Network map of SARS-CoV-2 signaling pathway|Complement system|Complement system in neuronal development and plasticity|Complement and coagulation cascades	R-HSA-166658,R-HSA-168249,R-HSA-168256,R-HSA-977606	Complement cascade|Innate Immune System|Immune System|Regulation of Complement cascade
CFL2	3668.481001616823	2252.0038060234274	5084.958197210218	2.258026428079273	1.175062371600631	3.17099928886671e-26	4.5371853624651975e-24	Up	30.78950448451425	27.91481051742217	30.54732214451888	15.722547747478744	13.912902500489016	11.815729658374035	1073	protein_coding	cofilin 2	hsa04810,hsa04666,hsa04360,hsa05170,hsa05133	Regulation of actin cytoskeleton|Fc gamma R-mediated phagocytosis|Axon guidance|Human immunodeficiency virus 1 infection|Pertussis	GO:0005515,GO:0005615,GO:0005737,GO:0007519,GO:0015629,GO:0016363,GO:0030018,GO:0030042,GO:0030043,GO:0030836,GO:0031674,GO:0045214,GO:0046716,GO:0051014,GO:0051015,GO:0070062	protein binding|extracellular space|cytoplasm|skeletal muscle tissue development|actin cytoskeleton|nuclear matrix|Z disc|actin filament depolymerization|actin filament fragmentation|positive regulation of actin filament depolymerization|I band|sarcomere organization|muscle cell cellular homeostasis|actin filament severing|actin filament binding|extracellular exosome	WP2038,WP51,WP2034,WP524	Microtubule cytoskeleton regulation|Regulation of actin cytoskeleton|Leptin signaling pathway|G13 signaling pathway
CGA	8894.15915019408	15892.742845499692	1895.575454888464	0.1192727389654323	-3.0676637572490795	2.846161622303034e-220	4.9634212531342616e-216	Down	59.21149217139526	67.00936975840156	63.13008402123202	523.4516764687314	566.4183233069245	571.1773854983551	1081	protein_coding	glycoprotein hormones%2C alpha polypeptide	hsa04024,hsa04080,hsa04923,hsa04929,hsa04912,hsa04913,hsa04917,hsa04918,hsa05320	cAMP signaling pathway|Neuroactive ligand-receptor interaction|Regulation of lipolysis in adipocytes|GnRH secretion|GnRH signaling pathway|Ovarian steroidogenesis|Prolactin signaling pathway|Thyroid hormone synthesis|Autoimmune thyroid disease	GO:0005179,GO:0005515,GO:0005576,GO:0005615,GO:0005796,GO:0006590,GO:0007186,GO:0008284,GO:0009755,GO:0010469,GO:0010893,GO:0016913,GO:0016914,GO:0030335,GO:0030878,GO:0032275,GO:0035265,GO:0042699,GO:0045944,GO:0046621,GO:0046884,GO:0061696	hormone activity|protein binding|extracellular region|extracellular space|Golgi lumen|thyroid hormone generation|G protein-coupled receptor signaling pathway|positive regulation of cell population proliferation|hormone-mediated signaling pathway|regulation of signaling receptor activity|positive regulation of steroid biosynthetic process|follicle-stimulating hormone activity|follicle-stimulating …	WP2032,WP3998,WP2035,WP1981	Thyroid stimulating hormone (TSH) signaling pathway|Prader-Willi and Angelman syndrome|Follicle stimulating hormone (FSH) signaling pathway|Thyroxine (thyroid hormone) production	R-HSA-1430728,R-HSA-162582,R-HSA-193048,R-HSA-193993,R-HSA-196071,R-HSA-209776,R-HSA-209822,R-HSA-209952,R-HSA-209968,R-HSA-212436,R-HSA-2980736,R-HSA-372790,R-HSA-373076,R-HSA-375281,R-HSA-388396,R-HSA-392499,R-HSA-418555,R-HSA-446203,R-HSA-500792,R-HSA-556833,R-HSA-597592,R-HSA-71291,R-HSA-73857,R-HSA-74160,R-HSA-8864260,R-HSA-8866910,R-HSA-8957322,R-HSA-948021,R-HSA-975576,R-HSA-975578	Metabolism|Signal Transduction|Androgen biosynthesis|Mineralocorticoid biosynthesis|Metabolism of steroid hormones|Metabolism of amine-derived hormones|Glycoprotein hormones|Peptide hormone biosynthesis|Thyroxine biosynthesis|Generic Transcription Pathway|Peptide hormone metabolism|Signaling by GPCR|Class A/1 (Rhodopsin-like receptors)|Hormone ligand-binding receptors|GPCR downstream signalling|M…
CGN	123.19167863141912	68.0406405782342	178.3427166846041	2.617908973012877	1.3884149343855174	9.080773016998216e-06	4.944102424084666e-05	Up	0.8052671944953177	0.9185914628979724	1.0046241469252406	0.4561835388186972	0.4458818623947318	0.1958677672372581	57530	protein_coding	cingulin	hsa04530	Tight junction	GO:0000226,GO:0003779,GO:0005515,GO:0005886,GO:0005923,GO:0008017,GO:0008150,GO:0016459,GO:0030054,GO:0045296	microtubule cytoskeleton organization|actin binding|protein binding|plasma membrane|bicellular tight junction|microtubule binding|biological_process|myosin complex|cell junction|cadherin binding			R-HSA-162582,R-HSA-162582,R-HSA-170834,R-HSA-170834,R-HSA-2173791,R-HSA-2173791,R-HSA-9006936,R-HSA-9006936	Signal Transduction|Signal Transduction|Signaling by TGF-beta Receptor Complex|Signaling by TGF-beta Receptor Complex|TGF-beta receptor signaling in EMT (epithelial to mesenchymal transition)|TGF-beta receptor signaling in EMT (epithelial to mesenchymal transition)|Signaling by TGFB family members|Signaling by TGFB family members
CH17-340M24.3	78.66446252681433	106.722140006501	50.60678504712763	0.474204496792013	-1.076418751196971	0.0039962801405632	0.0116462448815646	Down	1.2067246468629929	2.2572657503333944	3.326141798846676	4.780940427469498	4.7986866169614855	5.384938365791063	158960	non_coding	uncharacterized protein BC009467
CHAC1	1828.7240325889536	1020.0097366455344	2637.4383285323725	2.5855325072593307	1.3704614435824736	1.7828871367043006e-15	6.193579437646674e-14	Up	10.952635570109583	12.221817656757406	11.616106408367	5.929688887559905	5.051061402647698	3.177299598167791	79094	protein_coding	ChaC glutathione specific gamma-glutamylcyclotransferase 1	hsa00480	Glutathione metabolism	GO:0003839,GO:0005112,GO:0005515,GO:0005737,GO:0005802,GO:0005829,GO:0006750,GO:0006751,GO:0006986,GO:0007219,GO:0010955,GO:0022008,GO:0045746,GO:0061928,GO:0070059	gamma-glutamylcyclotransferase activity|Notch binding|protein binding|cytoplasm|trans-Golgi network|cytosol|glutathione biosynthetic process|glutathione catabolic process|response to unfolded protein|Notch signaling pathway|negative regulation of protein processing|neurogenesis|negative regulation of Notch signaling pathway|glutathione specific gamma-glutamylcyclotransferase activity|intrinsic ap…	WP3888	VEGFA-VEGFR2 signaling	R-HSA-1430728,R-HSA-156580,R-HSA-156590,R-HSA-174403,R-HSA-211859,R-HSA-2262752,R-HSA-8953897,R-HSA-9648895	Metabolism|Phase II - Conjugation of compounds|Glutathione conjugation|Glutathione synthesis and recycling|Biological oxidations|Cellular responses to stress|Cellular responses to stimuli|Response of EIF2AK1 (HRI) to heme deficiency
CHEK2	1321.5414035195206	1819.431713751436	823.6510932876048	0.4526937590000755	-1.1433926776802408	2.856160993951863e-25	3.583351911764499e-23	Down	7.910962855530273	7.160432891414066	7.3629358458478835	16.408852322809	17.7136703514998	17.715321500681654	11200	protein_coding	checkpoint kinase 2	hsa04110,hsa04115,hsa04218,hsa05166	Cell cycle|p53 signaling pathway|Cellular senescence|Human T-cell leukemia virus 1 infection	GO:0000077,GO:0000086,GO:0000781,GO:0001934,GO:0004674,GO:0005515,GO:0005524,GO:0005634,GO:0005654,GO:0005737,GO:0005794,GO:0006302,GO:0006355,GO:0006468,GO:0006974,GO:0006977,GO:0006978,GO:0008630,GO:0016605,GO:0018105,GO:0019901,GO:0030163,GO:0031573,GO:0031625,GO:0042176,GO:0042770,GO:0042771,GO:0042802,GO:0042803,GO:0044773,GO:0045893,GO:0046777,GO:0046872,GO:0050821,GO:0051301,GO:0070242,GO:…	DNA damage checkpoint signaling|G2/M transition of mitotic cell cycle|chromosome, telomeric region|positive regulation of protein phosphorylation|protein serine/threonine kinase activity|protein binding|ATP binding|nucleus|nucleoplasm|cytoplasm|Golgi apparatus|double-strand break repair|regulation of DNA-templated transcription|protein phosphorylation|cellular response to DNA damage stimulus|DNA …	WP3959,WP1971,WP3651,WP2516,WP179,WP3982,WP4016,WP3878,WP2263,WP5322,WP707,WP1530	DNA IR-double strand breaks and cellular response via ATM|Integrated cancer pathway|Pathways affected in adenoid cystic carcinoma|ATM signaling pathway|Cell cycle|miRNA regulation of p53 pathway in prostate cancer|DNA IR-damage and cellular response via ATR|ATM signaling in development and disease |Androgen receptor network in prostate cancer|CKAP4 signaling pathway map|DNA damage response|miRNA …	R-HSA-1640170,R-HSA-212436,R-HSA-3700989,R-HSA-5633007,R-HSA-5693532,R-HSA-5693565,R-HSA-5693606,R-HSA-6804756,R-HSA-6804757,R-HSA-6804760,R-HSA-6806003,R-HSA-69473,R-HSA-69481,R-HSA-69541,R-HSA-69563,R-HSA-69580,R-HSA-69601,R-HSA-69610,R-HSA-69613,R-HSA-69615,R-HSA-69620,R-HSA-73857,R-HSA-73894,R-HSA-74160,R-HSA-75035	Cell Cycle|Generic Transcription Pathway|Transcriptional Regulation by TP53|Regulation of TP53 Activity|DNA Double-Strand Break Repair|Recruitment and ATM-mediated phosphorylation of repair and signaling proteins at DNA double strand breaks|DNA Double Strand Break Response|Regulation of TP53 Activity through Phosphorylation|Regulation of TP53 Degradation|Regulation of TP53 Activity through Methyl…
CHKA	3296.590741973162	1958.4649473727536	4634.716536573572	2.3664371909774986	1.2427166311539022	1.284352630156484e-24	1.513366589006684e-22	Up	24.22459518727345	25.49864140850196	24.65280993585685	12.663829000718652	11.464809046264774	8.868408938616449	1119	protein_coding	choline kinase alpha	hsa00564,hsa05231	Glycerophospholipid metabolism|Choline metabolism in cancer	GO:0004103,GO:0004104,GO:0004305,GO:0004713,GO:0005524,GO:0005737,GO:0005811,GO:0005829,GO:0006629,GO:0006646,GO:0006656,GO:0006657,GO:0006869,GO:0018108,GO:0042803	choline kinase activity|cholinesterase activity|ethanolamine kinase activity|protein tyrosine kinase activity|ATP binding|cytoplasm|lipid droplet|cytosol|lipid metabolic process|phosphatidylethanolamine biosynthetic process|phosphatidylcholine biosynthetic process|CDP-choline pathway|lipid transport|peptidyl-tyrosine phosphorylation|protein homodimerization activity	WP2525,WP4288,WP528,WP3933	Trans-sulfuration, one-carbon metabolism and related pathways|MTHFR deficiency|Acetylcholine synthesis|Kennedy pathway from sphingolipids	R-HSA-1430728,R-HSA-1483191,R-HSA-1483206,R-HSA-1483213,R-HSA-1483257,R-HSA-556833	Metabolism|Synthesis of PC|Glycerophospholipid biosynthesis|Synthesis of PE|Phospholipid metabolism|Metabolism of lipids
CHMP2A	2084.6203787136333	2848.5091962755123	1320.7315611517529	0.4637019358249238	-1.1087303453170672	1.3374509119856682e-19	8.450654512361616e-18	Down	20.145362701016747	22.032444883911285	21.454626941798598	45.43355494269896	44.18842630928194	53.71990424520104	27243	protein_coding	charged multivesicular body protein 2A	hsa04144,hsa04217	Endocytosis|Necroptosis	GO:0000421,GO:0000776,GO:0000785,GO:0000815,GO:0001778,GO:0005515,GO:0005635,GO:0005643,GO:0005765,GO:0005771,GO:0005828,GO:0005829,GO:0005886,GO:0006914,GO:0006997,GO:0007080,GO:0010324,GO:0010458,GO:0010824,GO:0015031,GO:0016020,GO:0016236,GO:0019076,GO:0019904,GO:0030117,GO:0030496,GO:0031210,GO:0031468,GO:0032509,GO:0032585,GO:0036258,GO:0039702,GO:0043162,GO:0045184,GO:0045324,GO:0046761,GO:…	autophagosome membrane|kinetochore|chromatin|ESCRT III complex|plasma membrane repair|protein binding|nuclear envelope|nuclear pore|lysosomal membrane|multivesicular body|kinetochore microtubule|cytosol|plasma membrane|autophagy|nucleus organization|mitotic metaphase plate congression|membrane invagination|exit from mitosis|regulation of centrosome duplication|protein transport|membrane|macroauto…			R-HSA-162587,R-HSA-162588,R-HSA-162599,R-HSA-162906,R-HSA-1632852,R-HSA-1640170,R-HSA-1643685,R-HSA-1643685,R-HSA-199991,R-HSA-199992,R-HSA-2555396,R-HSA-2995410,R-HSA-432720,R-HSA-5218859,R-HSA-5357801,R-HSA-5620971,R-HSA-5653656,R-HSA-5663205,R-HSA-5663205,R-HSA-68882,R-HSA-68886,R-HSA-69278,R-HSA-917729,R-HSA-9609646,R-HSA-9610379,R-HSA-9612973,R-HSA-9612973,R-HSA-9615710,R-HSA-9668328,R-HSA-9…	HIV Life Cycle|Budding and maturation of HIV virion|Late Phase of HIV Life Cycle|HIV Infection|Macroautophagy|Cell Cycle|Disease|Disease|Membrane Trafficking|trans-Golgi Network Vesicle Budding|Mitotic Metaphase and Anaphase|Nuclear Envelope (NE) Reassembly|Lysosome Vesicle Biogenesis|Regulated Necrosis|Programmed Cell Death|Pyroptosis|Vesicle-mediated transport|Infectious disease|Infectious dise…
CHN2	119.028041750411	62.766641590434894	175.28944191038713	2.7859480555342118	1.4781683589004633	2.1187324168616256e-06	1.3416330652741429e-05	Up	1.0265186540854652	0.9164882093598298	0.8558430746635739	0.3715629039295616	0.486464976817308	0.198879658841568	1124	protein_coding	chimerin 2			GO:0005096,GO:0005515,GO:0005829,GO:0007165,GO:0016020,GO:0043087,GO:0043547,GO:0045202,GO:0046872,GO:0051056	GTPase activator activity|protein binding|cytosol|signal transduction|membrane|regulation of GTPase activity|positive regulation of GTPase activity|synapse|metal ion binding|regulation of small GTPase mediated signal transduction			R-HSA-162582,R-HSA-194315,R-HSA-9012999,R-HSA-9013149,R-HSA-9716542	Signal Transduction|Signaling by Rho GTPases|RHO GTPase cycle|RAC1 GTPase cycle|Signaling by Rho GTPases, Miro GTPases and RHOBTB3
CHRD	46.47809822257451	78.64522775989441	14.310968685254592	0.1819909293140671	-2.458061548637707	2.342496519783059e-07	1.8097720438860923e-06	Down	0.0348847685566293	0.0937690473772289	0.0852023059075328	0.3209465083165812	0.3765352265655375	0.5279785833967602	8646	protein_coding	chordin	hsa04350	TGF-beta signaling pathway	GO:0001501,GO:0002053,GO:0005515,GO:0005615,GO:0009953,GO:0019955,GO:0021919,GO:0030336,GO:0030514,GO:0033504,GO:0036122,GO:0045668,GO:0045785	skeletal system development|positive regulation of mesenchymal cell proliferation|protein binding|extracellular space|dorsal/ventral pattern formation|cytokine binding|BMP signaling pathway involved in spinal cord dorsal/ventral patterning|negative regulation of cell migration|negative regulation of BMP signaling pathway|floor plate development|BMP binding|negative regulation of osteoblast differ…	WP2857,WP5205,WP4657	Mesodermal commitment pathway|Clock-controlled autophagy in bone metabolism|22q11.2 copy number variation syndrome
CHRNA10	23.732355862837416	9.540911083386876	37.92380064228797	3.966274957084583	1.9877846940751875	0.0003223409760735	0.001239537879106	Up	0.1922093941225698	0.1713109865726721	0.1836381192770242	0.0524514448558872	0.0573257940177987	0.0349374325769714	57053	protein_coding	cholinergic receptor nicotinic alpha 10 subunit	hsa04080	Neuroactive ligand-receptor interaction	GO:0004888,GO:0005102,GO:0005262,GO:0005886,GO:0007165,GO:0007204,GO:0007268,GO:0007271,GO:0010996,GO:0016020,GO:0022848,GO:0030424,GO:0034220,GO:0042127,GO:0042391,GO:0042472,GO:0043005,GO:0043204,GO:0045202,GO:0050877,GO:0050910,GO:0051899,GO:0060079,GO:0070373,GO:0070588,GO:0098981,GO:0099634	transmembrane signaling receptor activity|signaling receptor binding|calcium channel activity|plasma membrane|signal transduction|positive regulation of cytosolic calcium ion concentration|chemical synaptic transmission|synaptic transmission, cholinergic|response to auditory stimulus|membrane|acetylcholine-gated monoatomic cation-selective channel activity|axon|monoatomic ion transmembrane transp…			R-HSA-9659379,R-HSA-9662361,R-HSA-9667769,R-HSA-9709957	Sensory processing of sound|Sensory processing of sound by outer hair cells of the cochlea|Acetylcholine inhibits contraction of outer hair cells|Sensory Perception
CHRNA9	10.380020148241144	19.42829926811577	1.3317410283665168	0.0684764763357865	-3.8682477243627615	0.0002432907702881	0.0009596805571262	Down	0.0117635194774398	0.0116494486907913	0.0236609344750465	0.3081707073469488	0.2806743541610884	0.1344027917457413	55584	protein_coding	cholinergic receptor nicotinic alpha 9 subunit	hsa04080,hsa05207	Neuroactive ligand-receptor interaction|Chemical carcinogenesis - receptor activation	GO:0004888,GO:0005262,GO:0005515,GO:0005886,GO:0005892,GO:0007165,GO:0007204,GO:0007268,GO:0010996,GO:0022848,GO:0030594,GO:0034220,GO:0042391,GO:0042472,GO:0043005,GO:0045202,GO:0050877,GO:0050910,GO:0051899,GO:0060079,GO:0070373,GO:0070588,GO:0098981,GO:0099634	transmembrane signaling receptor activity|calcium channel activity|protein binding|plasma membrane|acetylcholine-gated channel complex|signal transduction|positive regulation of cytosolic calcium ion concentration|chemical synaptic transmission|response to auditory stimulus|acetylcholine-gated monoatomic cation-selective channel activity|neurotransmitter receptor activity|monoatomic ion transmemb…			R-HSA-112314,R-HSA-112315,R-HSA-112316,R-HSA-181431,R-HSA-622327,R-HSA-629594,R-HSA-9659379,R-HSA-9662361,R-HSA-9667769,R-HSA-9709957	Neurotransmitter receptors and postsynaptic signal transmission|Transmission across Chemical Synapses|Neuronal System|Acetylcholine binding and downstream events|Postsynaptic nicotinic acetylcholine receptors|Highly calcium permeable postsynaptic nicotinic acetylcholine receptors|Sensory processing of sound|Sensory processing of sound by outer hair cells of the cochlea|Acetylcholine inhibits cont…
CHST2	330.44970434635104	496.9038792632203	163.99552942948176	0.3300923549488548	-1.5990583692475335	1.2675181582763797e-22	1.1884004925904184e-20	Down	1.0711334857449042	1.0863068716396025	1.0188254431418398	3.599144192259665	3.2908424276868886	3.1902211490902586	9435	protein_coding	carbohydrate sulfotransferase 2	hsa00533	Glycosaminoglycan biosynthesis - keratan sulfate	GO:0000139,GO:0001517,GO:0005654,GO:0005794,GO:0005802,GO:0005829,GO:0005975,GO:0006044,GO:0006790,GO:0006954,GO:0008146,GO:0018146,GO:1903238	Golgi membrane|N-acetylglucosamine 6-O-sulfotransferase activity|nucleoplasm|Golgi apparatus|trans-Golgi network|cytosol|carbohydrate metabolic process|N-acetylglucosamine metabolic process|sulfur compound metabolic process|inflammatory response|sulfotransferase activity|keratan sulfate biosynthetic process|positive regulation of leukocyte tethering or rolling	WP702	Metapathway biotransformation Phase I and II	R-HSA-1430728,R-HSA-1630316,R-HSA-1638074,R-HSA-2022854,R-HSA-71387	Metabolism|Glycosaminoglycan metabolism|Keratan sulfate/keratin metabolism|Keratan sulfate biosynthesis|Metabolism of carbohydrates
CIART	9.074145662922016	2.854556129868936	15.293735195975106	5.270379430151504	2.3979068294702555	0.0171861699461253	0.0414765593261111	Up	0.2658052337418531	0.2105821774279689	0.133658983409512	0.0145069585424388	0.0924880848785419	0.0138042196485838	148523	protein_coding	circadian associated repressor of transcription			GO:0000978,GO:0005515,GO:0005634,GO:0016605,GO:0032922,GO:0045475,GO:0045892,GO:0070888	RNA polymerase II cis-regulatory region sequence-specific DNA binding|protein binding|nucleus|PML body|circadian regulation of gene expression|locomotor rhythm|negative regulation of DNA-templated transcription|E-box binding	WP3594	Circadian rhythm genes
CLASRP	1439.9476183535185	1943.7327505159087	936.1624861911278	0.4816628575473904	-1.0539044171700522	8.793415108969805e-23	8.519353671406912e-21	Down	10.218016356705512	11.323567104008074	11.010180484461188	23.41972700503684	23.23047665733101	24.06613412509944	11129	protein_coding	CLK4 associating serine/arginine rich protein			GO:0005515,GO:0005654,GO:0006397,GO:0008380	protein binding|nucleoplasm|mRNA processing|RNA splicing	WP411	mRNA processing
CLCN2	221.5816285299345	298.45032330429893	144.71293375557002	0.4849544869989846	-1.0440787382307442	1.82261154192862e-07	1.4462163958208646e-06	Down	0.9182334947117498	0.8365830381850532	0.9049900984555592	1.717267032206375	1.8683337601616257	2.1427430795654705	1181	protein_coding	chloride voltage-gated channel 2	hsa04978	Mineral absorption	GO:0005247,GO:0005886,GO:0006821,GO:0030324,GO:0030425,GO:0032347,GO:0034707,GO:0034765,GO:0043204,GO:0060041,GO:0060689,GO:0090425,GO:1902476	voltage-gated chloride channel activity|plasma membrane|chloride transport|lung development|dendrite|regulation of aldosterone biosynthetic process|chloride channel complex|regulation of monoatomic ion transmembrane transport|perikaryon|retina development in camera-type eye|cell differentiation involved in salivary gland development|acinar cell differentiation|chloride transmembrane transport			R-HSA-2672351,R-HSA-382551,R-HSA-983712	Stimuli-sensing channels|Transport of small molecules|Ion channel transport
CLDN1	812.4395049925328	1253.609208315243	371.2698016698223	0.2960802901732597	-1.7559396402237375	3.1144596761680837e-20	2.207848060678668e-18	Down	3.0015203684885865	2.6651883217181687	2.979602390399128	10.565444007196144	13.185015801392044	6.968266727221825	9076	protein_coding	claudin 1	hsa04514,hsa04530,hsa04670,hsa05160,hsa05130	Cell adhesion molecules|Tight junction|Leukocyte transendothelial migration|Hepatitis C|Pathogenic Escherichia coli infection	GO:0001618,GO:0005198,GO:0005515,GO:0005737,GO:0005886,GO:0005923,GO:0007155,GO:0007568,GO:0008065,GO:0009636,GO:0016020,GO:0016323,GO:0016324,GO:0016328,GO:0016338,GO:0030335,GO:0032496,GO:0032991,GO:0034331,GO:0035633,GO:0042538,GO:0042802,GO:0045216,GO:0045471,GO:0046718,GO:0051259,GO:0060054,GO:0061436,GO:0061772,GO:0070160,GO:0070673,GO:0070830,GO:0071284,GO:0071346,GO:0071356,GO:0071548,GO:…	virus receptor activity|structural molecule activity|protein binding|cytoplasm|plasma membrane|bicellular tight junction|cell adhesion|aging|establishment of blood-nerve barrier|response to toxic substance|membrane|basolateral plasma membrane|apical plasma membrane|lateral plasma membrane|calcium-independent cell-cell adhesion via plasma membrane cell-adhesion molecules|positive regulation of cel…	WP4932,WP2572,WP4239,WP4754,WP4657,WP5300,WP4659,WP2272	7q11.23 copy number variation syndrome|Primary focal segmental glomerulosclerosis (FSGS)|Epithelial to mesenchymal transition in colorectal cancer|IL-18 signaling pathway|22q11.2 copy number variation syndrome|TROP2 regulatory signaling|Gastrin signaling pathway|Pathogenic Escherichia coli infection	R-HSA-1500931,R-HSA-420029,R-HSA-421270,R-HSA-446728	Cell-Cell communication|Tight junction interactions|Cell-cell junction organization|Cell junction organization
CLEC18B	2.4939965438878664	0.0	4.987993087775734	27.29470836430002	4.770549377294065	0.0179175404224185	0.0429740045972435	Up	0.0816617257831529	0.0462113442609827	0.0469294134677483	0.0	0.0	0.0	497190	protein_coding	C-type lectin domain family 18 member B			GO:0005615,GO:0005768,GO:0005794,GO:0016529,GO:0030247	extracellular space|endosome|Golgi apparatus|sarcoplasmic reticulum|polysaccharide binding
CLEC2D	92.9396968374316	60.826008165955656	125.05338550890755	2.0583997930439946	1.0415232171326514	0.0003136055793557	0.0012094134671349	Up	0.6732798458892236	0.6667510547563927	0.5316579745749588	0.3157422337139355	0.277654097690984	0.3574285714159082	29121	protein_coding	C-type lectin domain family 2 member D			GO:0004888,GO:0005783,GO:0005886,GO:0007166,GO:0009897,GO:0009986,GO:0016020,GO:0030246	transmembrane signaling receptor activity|endoplasmic reticulum|plasma membrane|cell surface receptor signaling pathway|external side of plasma membrane|cell surface|membrane|carbohydrate binding			R-HSA-1280218,R-HSA-168256,R-HSA-198933	Adaptive Immune System|Immune System|Immunoregulatory interactions between a Lymphoid and a non-Lymphoid cell
CLIC3	31.67041813367368	53.69381762553053	9.647018641816809	0.1799305345304641	-2.4744880596175203	7.285569189579297e-06	4.0462751941743104e-05	Down	0.1637164854685655	0.2431933913520169	0.1852292450787716	1.2509308141005293	0.6713833709029404	1.5091732661902424	9022	protein_coding	chloride intracellular channel 3			GO:0005244,GO:0005254,GO:0005515,GO:0005634,GO:0005737,GO:0006821,GO:0007165,GO:0016020,GO:0016604,GO:0034707,GO:0034765,GO:0070062,GO:1902476	voltage-gated monoatomic ion channel activity|chloride channel activity|protein binding|nucleus|cytoplasm|chloride transport|signal transduction|membrane|nuclear body|chloride channel complex|regulation of monoatomic ion transmembrane transport|extracellular exosome|chloride transmembrane transport
CLIP4	24.1707102716993	12.409823623399449	35.931596919999144	2.907035860876879	1.5395488685123777	0.0079256216439039	0.0211888572509645	Up	0.167924534502457	0.0907070024577278	0.1535274685914771	0.0708195618578261	0.0303532834810792	0.0475686746479546	79745	protein_coding	CAP-Gly domain containing linker protein family member 4			GO:0005515,GO:0005634,GO:0005938,GO:0031122,GO:0035371,GO:0043231,GO:0051010	protein binding|nucleus|cell cortex|cytoplasmic microtubule organization|microtubule plus-end|intracellular membrane-bounded organelle|microtubule plus-end binding
CLN8-AS1	114.1290605200948	159.73622846134674	68.52189257884284	0.4293035585027396	-1.219929963534241	0.0003546855761499	0.0013464000353676	Down	0.9538576129390552	1.7780857612637315	1.109762401858306	2.9602215368666567	2.212659312626112	4.157243626764641	101927752	non_coding	CLN8 antisense RNA 1
CLYBL	167.2985568631751	235.82241534449963	98.77469838185044	0.4190533363391708	-1.2547942157004242	2.169532185773195e-07	1.6875321939205505e-06	Down	0.3756295922082135	0.3420952923609258	0.2765796672379891	0.7651223702382354	0.7401998026163175	0.9719061003904274	171425	protein_coding	citramalyl-CoA lyase			GO:0000287,GO:0004474,GO:0005739,GO:0016787,GO:0047777,GO:0070207,GO:0106064,GO:0106121	magnesium ion binding|malate synthase activity|mitochondrion|hydrolase activity|(S)-citramalyl-CoA lyase activity|protein homotrimerization|regulation of cobalamin metabolic process|positive regulation of cobalamin metabolic process
CMTM8	13.770965506122788	22.214649955904008	5.3272810563415645	0.2393589683501293	-2.062752232628051	0.0071073231726548	0.0192849865890662	Down	0.037928168759806	0.0626006325105909	0.1017173947536532	0.289802916842826	0.4147713729419301	0.1838429517437232	152189	protein_coding	CKLF like MARVEL transmembrane domain containing 8			GO:0005125,GO:0005515,GO:0005615,GO:0005654,GO:0005737,GO:0006935,GO:0007165,GO:0016020,GO:0019911,GO:0042552	cytokine activity|protein binding|extracellular space|nucleoplasm|cytoplasm|chemotaxis|signal transduction|membrane|structural constituent of myelin sheath|myelination
CNGB1	262.8774542339261	399.0028565994359	126.7520518684162	0.317495048117247	-1.6551940041439837	3.777747408047413e-17	1.663639824468153e-15	Down	0.4594513372863605	0.5288842859043471	0.5055082515644382	1.547403937703917	1.9597992616337567	1.4275786070607952	1258	protein_coding	cyclic nucleotide gated channel subunit beta 1	hsa04024,hsa04022,hsa04744,hsa04740	cAMP signaling pathway|cGMP-PKG signaling pathway|Phototransduction|Olfactory transduction	GO:0001750,GO:0001895,GO:0005222,GO:0005223,GO:0005515,GO:0005886,GO:0006812,GO:0007601,GO:0007602,GO:0010628,GO:0015276,GO:0017071,GO:0021630,GO:0030552,GO:0030553,GO:0030660,GO:0033365,GO:0035845,GO:0044877,GO:0045494,GO:0050908,GO:0050911,GO:0051899,GO:0060170,GO:0098655,GO:0099105,GO:1902495,GO:1990834	photoreceptor outer segment|retina homeostasis|intracellular cAMP-activated cation channel activity|intracellular cGMP-activated cation channel activity|protein binding|plasma membrane|monoatomic cation transport|visual perception|phototransduction|positive regulation of gene expression|ligand-gated monoatomic ion channel activity|intracellular cyclic nucleotide activated cation channel complex|o…	WP4008,WP4803,WP5234	NO/cGMP/PKG mediated neuroprotection|Ciliopathies|Bardet-Biedl syndrome	R-HSA-1852241,R-HSA-1852241,R-HSA-2187338,R-HSA-2485179,R-HSA-2514856,R-HSA-2514859,R-HSA-381753,R-HSA-5617833,R-HSA-5617833,R-HSA-5620916,R-HSA-5620916,R-HSA-5620920,R-HSA-5620920,R-HSA-9709957,R-HSA-9709957	Organelle biogenesis and maintenance|Organelle biogenesis and maintenance|Visual phototransduction|Activation of the phototransduction cascade|The phototransduction cascade|Inactivation, recovery and regulation of the phototransduction cascade|Olfactory Signaling Pathway|Cilium Assembly|Cilium Assembly|VxPx cargo-targeting to cilium|VxPx cargo-targeting to cilium|Cargo trafficking to the pericili…
CNTLN	775.8096308431514	480.757056828201	1070.862204858102	2.226680306471919	1.1548944394119105	3.991185881280525e-13	9.243332082822189e-12	Up	2.0940332065736165	1.7741288182233017	1.992313606525105	1.0384291629223878	1.0327438220615297	0.6928240416685038	54875	protein_coding	centlein			GO:0005654,GO:0005737,GO:0005813,GO:0005814,GO:0005829,GO:0010457,GO:0019901,GO:0019904,GO:0030674,GO:0033365,GO:0070062	nucleoplasm|cytoplasm|centrosome|centriole|cytosol|centriole-centriole cohesion|protein kinase binding|protein domain specific binding|protein-macromolecule adaptor activity|protein localization to organelle|extracellular exosome
CNTN1	4.6746999043865545	9.349399808773107	0.0	0.0195953059651799	-5.673348090118524	0.0013903130509611	0.0045686205569457	Down	0.0	0.0	0.0	0.027722673704952	0.050498268344472	0.0058621657086479	1272	protein_coding	contactin 1	hsa04514	Cell adhesion molecules	GO:0005515,GO:0005886,GO:0007155,GO:0007219,GO:0007411,GO:0007420,GO:0007626,GO:0010467,GO:0010628,GO:0010765,GO:0010976,GO:0016020,GO:0021549,GO:0030246,GO:0030424,GO:0032289,GO:0042734,GO:0045121,GO:0045211,GO:0050731,GO:0070062,GO:0098609,GO:0098632	protein binding|plasma membrane|cell adhesion|Notch signaling pathway|axon guidance|brain development|locomotory behavior|gene expression|positive regulation of gene expression|positive regulation of sodium ion transport|positive regulation of neuron projection development|membrane|cerebellum development|carbohydrate binding|axon|central nervous system myelin formation|presynaptic membrane|membra…			R-HSA-1266738,R-HSA-157118,R-HSA-162582,R-HSA-1980143,R-HSA-1980145,R-HSA-2122948,R-HSA-2979096,R-HSA-373760,R-HSA-422475,R-HSA-447043,R-HSA-9675108	Developmental Biology|Signaling by NOTCH|Signal Transduction|Signaling by NOTCH1|Signaling by NOTCH2|Activated NOTCH1 Transmits Signal to the Nucleus|NOTCH2 Activation and Transmission of Signal to the Nucleus|L1CAM interactions|Axon guidance|Neurofascin interactions|Nervous system development
COBLL1	840.567308819655	546.8432720090606	1134.2913456302497	2.073555140934003	1.052106412565452	1.7940099578546034e-09	2.0898957685388406e-08	Up	2.998682203270972	2.3934500596687385	3.3405209768406325	1.633805166786074	1.694417546568954	1.0941194311629463	22837	protein_coding	cordon-bleu WH2 repeat protein like 1			GO:0003785,GO:0045296,GO:0070062	actin monomer binding|cadherin binding|extracellular exosome
COL11A2	49.36802505762818	25.267925560551262	73.46812455470514	2.91145814841724	1.5417418804918237	0.0004481552887636	0.0016628468256914	Up	0.2956495160701696	0.2588814606124987	0.1314520849643014	0.0781311543390106	0.0711599472667376	0.0969735178620244	1302	protein_coding	collagen type XI alpha 2 chain	hsa04974	Protein digestion and absorption	GO:0001501,GO:0005201,GO:0005515,GO:0005576,GO:0005581,GO:0005592,GO:0005615,GO:0005788,GO:0007605,GO:0030020,GO:0030199,GO:0030674,GO:0031012,GO:0046872,GO:0051216,GO:0060021,GO:0060023,GO:0062023	skeletal system development|extracellular matrix structural constituent|protein binding|extracellular region|collagen trimer|collagen type XI trimer|extracellular space|endoplasmic reticulum lumen|sensory perception of sound|extracellular matrix structural constituent conferring tensile strength|collagen fibril organization|protein-macromolecule adaptor activity|extracellular matrix|metal ion bin…	WP2064,WP3932	Neural crest differentiation|Focal adhesion: PI3K-Akt-mTOR-signaling pathway	R-HSA-1442490,R-HSA-1442490,R-HSA-1474228,R-HSA-1474228,R-HSA-1474244,R-HSA-1474244,R-HSA-1474290,R-HSA-162582,R-HSA-1650814,R-HSA-2022090,R-HSA-3000171,R-HSA-6806834,R-HSA-8874081,R-HSA-8875878,R-HSA-8948216,R-HSA-9006934	Collagen degradation|Collagen degradation|Degradation of the extracellular matrix|Degradation of the extracellular matrix|Extracellular matrix organization|Extracellular matrix organization|Collagen formation|Signal Transduction|Collagen biosynthesis and modifying enzymes|Assembly of collagen fibrils and other multimeric structures|Non-integrin membrane-ECM interactions|Signaling by MET|MET activ…
COL17A1	178.2505977838596	319.897856773789	36.603338793930114	0.114408033981086	-3.1277397300288934	8.125292588171228e-34	2.3900818304707263e-31	Down	0.1666847948763394	0.1509197287268872	0.2059496306552161	1.3567857870863171	1.619228954083998	1.8005602280188886	1308	protein_coding	collagen type XVII alpha 1 chain	hsa04974	Protein digestion and absorption	GO:0005201,GO:0005515,GO:0005576,GO:0005581,GO:0005604,GO:0005615,GO:0005788,GO:0005886,GO:0005911,GO:0007160,GO:0008544,GO:0030020,GO:0030056,GO:0030198,GO:0031012,GO:0031581,GO:0062023	extracellular matrix structural constituent|protein binding|extracellular region|collagen trimer|basement membrane|extracellular space|endoplasmic reticulum lumen|plasma membrane|cell-cell junction|cell-matrix adhesion|epidermis development|extracellular matrix structural constituent conferring tensile strength|hemidesmosome|extracellular matrix organization|extracellular matrix|hemidesmosome ass…			R-HSA-1280218,R-HSA-1442490,R-HSA-1474228,R-HSA-1474244,R-HSA-1474244,R-HSA-1474290,R-HSA-1500931,R-HSA-1650814,R-HSA-168256,R-HSA-198933,R-HSA-2022090,R-HSA-446107,R-HSA-446728,R-HSA-8948216	Adaptive Immune System|Collagen degradation|Degradation of the extracellular matrix|Extracellular matrix organization|Extracellular matrix organization|Collagen formation|Cell-Cell communication|Collagen biosynthesis and modifying enzymes|Immune System|Immunoregulatory interactions between a Lymphoid and a non-Lymphoid cell|Assembly of collagen fibrils and other multimeric structures|Type I hemid…
COL3A1	1483.1373555043342	2138.036573683821	828.2381373248462	0.3874221128538429	-1.368021794033121	8.327486448700572e-13	1.8017746424179805e-11	Down	4.279195553034861	4.0882477626239	3.735617641724433	8.624513690275883	9.166582416869025	14.714468383553625	1281	protein_coding	collagen type III alpha 1 chain	hsa04611,hsa04926,hsa04974,hsa05146,hsa05415,hsa04933	Platelet activation|Relaxin signaling pathway|Protein digestion and absorption|Amoebiasis|Diabetic cardiomyopathy|AGE-RAGE signaling pathway in diabetic complications	GO:0001701,GO:0001764,GO:0001894,GO:0002020,GO:0002062,GO:0005178,GO:0005201,GO:0005515,GO:0005576,GO:0005586,GO:0005615,GO:0005788,GO:0007160,GO:0007179,GO:0007229,GO:0007507,GO:0009314,GO:0018149,GO:0021819,GO:0021987,GO:0030020,GO:0030168,GO:0030198,GO:0030199,GO:0030324,GO:0031012,GO:0032905,GO:0034097,GO:0035025,GO:0035264,GO:0036022,GO:0042060,GO:0043588,GO:0046332,GO:0046872,GO:0048144,GO:…	in utero embryonic development|neuron migration|tissue homeostasis|protease binding|chondrocyte differentiation|integrin binding|extracellular matrix structural constituent|protein binding|extracellular region|collagen type III trimer|extracellular space|endoplasmic reticulum lumen|cell-matrix adhesion|transforming growth factor beta receptor signaling pathway|integrin-mediated signaling pathway|…	WP4754,WP3932,WP453,WP2911,WP3967	IL-18 signaling pathway|Focal adhesion: PI3K-Akt-mTOR-signaling pathway|Inflammatory response pathway|miRNA targets in ECM and membrane receptors|miR-509-3p alteration of YAP1/ECM axis	R-HSA-1266738,R-HSA-1280218,R-HSA-1442490,R-HSA-1442490,R-HSA-1474228,R-HSA-1474228,R-HSA-1474244,R-HSA-1474244,R-HSA-1474290,R-HSA-162582,R-HSA-1650814,R-HSA-168256,R-HSA-186797,R-HSA-198933,R-HSA-2022090,R-HSA-216083,R-HSA-2173782,R-HSA-3000170,R-HSA-3000171,R-HSA-3000171,R-HSA-3000178,R-HSA-3000178,R-HSA-3000480,R-HSA-375165,R-HSA-419037,R-HSA-422475,R-HSA-5653656,R-HSA-6806834,R-HSA-8874081,R…	Developmental Biology|Adaptive Immune System|Collagen degradation|Collagen degradation|Degradation of the extracellular matrix|Degradation of the extracellular matrix|Extracellular matrix organization|Extracellular matrix organization|Collagen formation|Signal Transduction|Collagen biosynthesis and modifying enzymes|Immune System|Signaling by PDGF|Immunoregulatory interactions between a Lymphoid …
COL4A4	430.19964104578025	277.158827049496	583.2404550420645	2.1042497883408564	1.0733059722208642	4.641718799231392e-11	7.358812194526933e-10	Up	1.3443326467092311	1.048770680776657	1.3932819523129134	0.6346166736340908	0.6446022689774309	0.6038748873425759	1286	protein_coding	collagen type IV alpha 4 chain	hsa04151,hsa04512,hsa04510,hsa04926,hsa04974,hsa05200,hsa05222,hsa05165,hsa05146,hsa04933	PI3K-Akt signaling pathway|ECM-receptor interaction|Focal adhesion|Relaxin signaling pathway|Protein digestion and absorption|Pathways in cancer|Small cell lung cancer|Human papillomavirus infection|Amoebiasis|AGE-RAGE signaling pathway in diabetic complications	GO:0005201,GO:0005576,GO:0005587,GO:0005604,GO:0005615,GO:0005788,GO:0030020,GO:0031012,GO:0032836,GO:0060090,GO:0062023	extracellular matrix structural constituent|extracellular region|collagen type IV trimer|basement membrane|extracellular space|endoplasmic reticulum lumen|extracellular matrix structural constituent conferring tensile strength|extracellular matrix|glomerular basement membrane development|molecular adaptor activity|collagen-containing extracellular matrix	WP306,WP2572,WP4239,WP3932,WP4658,WP5087,WP4758,WP4172	Focal adhesion|Primary focal segmental glomerulosclerosis (FSGS)|Epithelial to mesenchymal transition in colorectal cancer|Focal adhesion: PI3K-Akt-mTOR-signaling pathway|Small cell lung cancer|Malignant pleural mesothelioma|Nephrotic syndrome|PI3K-Akt signaling pathway	R-HSA-1266738,R-HSA-1442490,R-HSA-1442490,R-HSA-1474228,R-HSA-1474228,R-HSA-1474244,R-HSA-1474244,R-HSA-1474290,R-HSA-162582,R-HSA-1650814,R-HSA-186797,R-HSA-2022090,R-HSA-216083,R-HSA-216083,R-HSA-2214320,R-HSA-2243919,R-HSA-3000157,R-HSA-3000157,R-HSA-3000171,R-HSA-3000178,R-HSA-375165,R-HSA-419037,R-HSA-422475,R-HSA-8948216,R-HSA-9006934,R-HSA-9675108	Developmental Biology|Collagen degradation|Collagen degradation|Degradation of the extracellular matrix|Degradation of the extracellular matrix|Extracellular matrix organization|Extracellular matrix organization|Collagen formation|Signal Transduction|Collagen biosynthesis and modifying enzymes|Signaling by PDGF|Assembly of collagen fibrils and other multimeric structures|Integrin cell surface int…
COL4A6	155.69584465367788	235.25610111859632	76.1355881887594	0.3236399669660147	-1.6275383147361673	3.550093723418635e-09	3.8986199271220145e-08	Down	0.3393969426825939	0.2230234829348358	0.1626892831410273	0.7790216077011642	0.8261894669047498	0.7412846291826486	1288	protein_coding	collagen type IV alpha 6 chain	hsa04151,hsa04512,hsa04510,hsa04926,hsa04974,hsa05200,hsa05222,hsa05165,hsa05146,hsa04933	PI3K-Akt signaling pathway|ECM-receptor interaction|Focal adhesion|Relaxin signaling pathway|Protein digestion and absorption|Pathways in cancer|Small cell lung cancer|Human papillomavirus infection|Amoebiasis|AGE-RAGE signaling pathway in diabetic complications	GO:0005201,GO:0005515,GO:0005576,GO:0005587,GO:0005604,GO:0005615,GO:0005788,GO:0007155,GO:0030020,GO:0030198,GO:0038063,GO:0062023,GO:0071230	extracellular matrix structural constituent|protein binding|extracellular region|collagen type IV trimer|basement membrane|extracellular space|endoplasmic reticulum lumen|cell adhesion|extracellular matrix structural constituent conferring tensile strength|extracellular matrix organization|collagen-activated tyrosine kinase receptor signaling pathway|collagen-containing extracellular matrix|cellu…	WP306,WP4239,WP3932,WP4658,WP5087,WP4172	Focal adhesion|Epithelial to mesenchymal transition in colorectal cancer|Focal adhesion: PI3K-Akt-mTOR-signaling pathway|Small cell lung cancer|Malignant pleural mesothelioma|PI3K-Akt signaling pathway	R-HSA-1442490,R-HSA-1442490,R-HSA-1474228,R-HSA-1474228,R-HSA-1474244,R-HSA-1474244,R-HSA-1474290,R-HSA-1650814,R-HSA-2022090,R-HSA-216083,R-HSA-216083,R-HSA-2214320,R-HSA-2243919,R-HSA-3000157,R-HSA-3000157,R-HSA-3000171,R-HSA-3000178,R-HSA-8948216	Collagen degradation|Collagen degradation|Degradation of the extracellular matrix|Degradation of the extracellular matrix|Extracellular matrix organization|Extracellular matrix organization|Collagen formation|Collagen biosynthesis and modifying enzymes|Assembly of collagen fibrils and other multimeric structures|Integrin cell surface interactions|Integrin cell surface interactions|Anchoring fibri…
COL6A2	167.4911045441328	224.1352726454929	110.84693644277267	0.4948557197135909	-1.0149201409986477	0.0005355835225481	0.0019467717706282	Down	0.4798996012232918	0.6336613564110717	0.9343236777420768	1.705816616419544	1.0520550070642147	1.5656698894472934	1292	protein_coding	collagen type VI alpha 2 chain	hsa04151,hsa04512,hsa04510,hsa04974,hsa05165	PI3K-Akt signaling pathway|ECM-receptor interaction|Focal adhesion|Protein digestion and absorption|Human papillomavirus infection	GO:0005515,GO:0005518,GO:0005576,GO:0005581,GO:0005615,GO:0005788,GO:0007155,GO:0009749,GO:0030020,GO:0032991,GO:0042383,GO:0062023,GO:0070062,GO:1903561	protein binding|collagen binding|extracellular region|collagen trimer|extracellular space|endoplasmic reticulum lumen|cell adhesion|response to glucose|extracellular matrix structural constituent conferring tensile strength|protein-containing complex|sarcolemma|collagen-containing extracellular matrix|extracellular exosome|extracellular vesicle	WP306,WP3932,WP2911,WP4172	Focal adhesion|Focal adhesion: PI3K-Akt-mTOR-signaling pathway|miRNA targets in ECM and membrane receptors|PI3K-Akt signaling pathway	R-HSA-1266738,R-HSA-1442490,R-HSA-1474228,R-HSA-1474244,R-HSA-1474244,R-HSA-1474290,R-HSA-162582,R-HSA-1650814,R-HSA-186797,R-HSA-2022090,R-HSA-216083,R-HSA-3000178,R-HSA-3000178,R-HSA-375165,R-HSA-419037,R-HSA-422475,R-HSA-8948216,R-HSA-9006934,R-HSA-9675108	Developmental Biology|Collagen degradation|Degradation of the extracellular matrix|Extracellular matrix organization|Extracellular matrix organization|Collagen formation|Signal Transduction|Collagen biosynthesis and modifying enzymes|Signaling by PDGF|Assembly of collagen fibrils and other multimeric structures|Integrin cell surface interactions|ECM proteoglycans|ECM proteoglycans|NCAM signaling …
COL6A3	74.43816741332462	101.90339007552473	46.972944751124494	0.4609690264847708	-1.117258278805502	0.0147872231685509	0.0364332275835489	Down	0.0677769642926711	0.062147899468108	0.2246844293383211	0.3178477750489302	0.2470630268805974	0.2398747333167844	1293	protein_coding	collagen type VI alpha 3 chain	hsa04151,hsa04512,hsa04510,hsa04974,hsa05165	PI3K-Akt signaling pathway|ECM-receptor interaction|Focal adhesion|Protein digestion and absorption|Human papillomavirus infection	GO:0004867,GO:0005576,GO:0005589,GO:0005615,GO:0005788,GO:0007155,GO:0007517,GO:0010466,GO:0030020,GO:0031012,GO:0042383,GO:0062023,GO:0070062,GO:1903561	serine-type endopeptidase inhibitor activity|extracellular region|collagen type VI trimer|extracellular space|endoplasmic reticulum lumen|cell adhesion|muscle organ development|negative regulation of peptidase activity|extracellular matrix structural constituent conferring tensile strength|extracellular matrix|sarcolemma|collagen-containing extracellular matrix|extracellular exosome|extracellular…	WP5224,WP2911,WP4172	2q37 copy number variation syndrome|miRNA targets in ECM and membrane receptors|PI3K-Akt signaling pathway	R-HSA-1266738,R-HSA-1442490,R-HSA-1474228,R-HSA-1474244,R-HSA-1474244,R-HSA-1474290,R-HSA-162582,R-HSA-1650814,R-HSA-186797,R-HSA-2022090,R-HSA-216083,R-HSA-3000178,R-HSA-3000178,R-HSA-375165,R-HSA-419037,R-HSA-422475,R-HSA-8948216,R-HSA-9006934,R-HSA-9675108	Developmental Biology|Collagen degradation|Degradation of the extracellular matrix|Extracellular matrix organization|Extracellular matrix organization|Collagen formation|Signal Transduction|Collagen biosynthesis and modifying enzymes|Signaling by PDGF|Assembly of collagen fibrils and other multimeric structures|Integrin cell surface interactions|ECM proteoglycans|ECM proteoglycans|NCAM signaling …
COL8A1	517.4509871824756	887.5584610971498	147.3435132678016	0.1659760128223623	-2.590953339355999	1.4548024089941346e-50	1.492370541791101e-47	Down	0.6853004167370085	0.8257760896598788	0.6072676200502529	4.383609048049432	5.1597377597295	3.852691615939736	1295	protein_coding	collagen type VIII alpha 1 chain	hsa04974	Protein digestion and absorption	GO:0001525,GO:0005201,GO:0005515,GO:0005576,GO:0005591,GO:0005615,GO:0005788,GO:0007155,GO:0010811,GO:0030020,GO:0030198,GO:0031012,GO:0035987,GO:0048593,GO:0050673,GO:0062023	angiogenesis|extracellular matrix structural constituent|protein binding|extracellular region|collagen type VIII trimer|extracellular space|endoplasmic reticulum lumen|cell adhesion|positive regulation of cell-substrate adhesion|extracellular matrix structural constituent conferring tensile strength|extracellular matrix organization|extracellular matrix|endodermal cell differentiation|camera-type…			R-HSA-1442490,R-HSA-1442490,R-HSA-1474228,R-HSA-1474228,R-HSA-1474244,R-HSA-1474244,R-HSA-1474290,R-HSA-1650814,R-HSA-2022090,R-HSA-216083,R-HSA-8948216	Collagen degradation|Collagen degradation|Degradation of the extracellular matrix|Degradation of the extracellular matrix|Extracellular matrix organization|Extracellular matrix organization|Collagen formation|Collagen biosynthesis and modifying enzymes|Assembly of collagen fibrils and other multimeric structures|Integrin cell surface interactions|Collagen chain trimerization
COLGALT2	121.3146421581228	11.776675294301706	230.852609021944	19.45768838857944	4.282268420195268	1.460810366735025e-35	4.806617355753226e-33	Up	1.1092024482368077	1.0665414323337032	1.0136838165042152	0.0602861931369267	0.0777851892480187	0.0334634062326701	23127	protein_coding	collagen beta(1-O)galactosyltransferase 2	hsa00310,hsa00514	Lysine degradation|Other types of O-glycan biosynthesis	GO:0005515,GO:0005788,GO:0030199,GO:0050211	protein binding|endoplasmic reticulum lumen|collagen fibril organization|procollagen galactosyltransferase activity			R-HSA-1474244,R-HSA-1474290,R-HSA-1650814	Extracellular matrix organization|Collagen formation|Collagen biosynthesis and modifying enzymes
COPB2-DT	41.94340528647358	60.27128064319653	23.615529929750597	0.3915997438049387	-1.3525482737952572	0.001388093622011	0.00456381780426	Down	0.8470762528191875	0.5785256267864008	0.6462667479785389	1.43476198174645	2.1198326814089925	1.972042154496878	100507291	non_coding	COPB2 divergent transcript
CORIN	16.204005340655442	24.419945540953503	7.988065140357366	0.3269490127513775	-1.6128624279290027	0.0181657586962506	0.0434379083921452	Down	0.0455741656450719	0.0200587703110858	0.0560187641531226	0.0994927785750664	0.1409575890039772	0.1472694202297199	10699	protein_coding	corin%2C serine peptidase			GO:0003050,GO:0004175,GO:0004252,GO:0005515,GO:0005576,GO:0005886,GO:0007565,GO:0008217,GO:0009986,GO:0015629,GO:0016486,GO:0016604,GO:0035813,GO:1903779	regulation of systemic arterial blood pressure by atrial natriuretic peptide|endopeptidase activity|serine-type endopeptidase activity|protein binding|extracellular region|plasma membrane|female pregnancy|regulation of blood pressure|cell surface|actin cytoskeleton|peptide hormone processing|nuclear body|regulation of renal sodium excretion|regulation of cardiac conduction	WP289	Myometrial relaxation and contraction pathways	R-HSA-397014,R-HSA-5576891,R-HSA-5578768	Muscle contraction|Cardiac conduction|Physiological factors
CORO6	225.07379177305	335.3832650199484	114.76431852615131	0.3422884032444229	-1.5467156803227695	1.0068943298416487e-10	1.4893325036563623e-09	Down	0.6571164031742884	0.7453980723312937	0.6548483572727231	1.695375132655245	1.8826218712870264	2.6866794174921447	84940	protein_coding	coronin 6			GO:0005515,GO:0007015,GO:0016477,GO:0051015	protein binding|actin filament organization|cell migration|actin filament binding
COSMOC	2471.622717143605	3494.439675607	1448.8057586802092	0.4146103586234557	-1.2701719337029294	0.0003928401857216	0.0014780453071844	Down	58.97062266256735	72.28193154775167	65.35510420806966	118.2735883836064	138.0677199224769	236.54957504600665	101927809	non_coding	cell fate and sterol metabolism associated divergent transcript of MOCOS
COX18	499.9135068463926	693.1109166597353	306.7160970330497	0.442526356526548	-1.1761647113351834	2.057081982495189e-17	9.415604381294909e-16	Down	1.2284570670351844	1.1587973491009207	1.1924422657329634	2.711543626011873	2.8676821965409864	2.883031854443313	285521	protein_coding	cytochrome c oxidase assembly factor COX18	hsa04714	Thermogenesis	GO:0005515,GO:0005743,GO:0008535,GO:0032977,GO:0032979,GO:0033617,GO:0051204	protein binding|mitochondrial inner membrane|respiratory chain complex IV assembly|membrane insertase activity|protein insertion into mitochondrial inner membrane from matrix|mitochondrial cytochrome c oxidase assembly|protein insertion into mitochondrial membrane	WP4922	Mitochondrial complex IV assembly	R-HSA-1428517,R-HSA-1430728,R-HSA-163200,R-HSA-212436,R-HSA-2262752,R-HSA-3700989,R-HSA-5628897,R-HSA-611105,R-HSA-73857,R-HSA-74160,R-HSA-8953897,R-HSA-9707564,R-HSA-9711123	The citric acid (TCA) cycle and respiratory electron transport|Metabolism|Respiratory electron transport, ATP synthesis by chemiosmotic coupling, and heat production by uncoupling proteins.|Generic Transcription Pathway|Cellular responses to stress|Transcriptional Regulation by TP53|TP53 Regulates Metabolic Genes|Respiratory electron transport|RNA Polymerase II Transcription|Gene expression (Tran…
CPAMD8	16.00031677763452	31.004052321535877	0.9965812337331544	0.0321968008456051	-4.95693884408924	7.249587006410568e-06	4.027573998241283e-05	Down	0.0032305954614702	0.0063985367884631	0.0	0.052895250142955	0.080292836719599	0.1778430004599319	27151	protein_coding	C3 and PZP like alpha-2-macroglobulin domain containing 8			GO:0001654,GO:0004867,GO:0005615,GO:0005886,GO:0010466	eye development|serine-type endopeptidase inhibitor activity|extracellular space|plasma membrane|negative regulation of peptidase activity
CPLANE2	62.37730789900995	85.18614783332286	39.56846796469701	0.4648403140508488	-1.1051929005874437	0.0046913127862943	0.0134227733683652	Down	0.8248093266953817	0.4585606484110942	0.4365807508985306	1.153040083868786	1.0789322764178275	1.6232327325590896	79363	protein_coding	ciliogenesis and planar polarity effector 2			GO:0003274,GO:0003924,GO:0005515,GO:0005525,GO:0005737,GO:0005814,GO:0006887,GO:0007224,GO:0008104,GO:0015031,GO:0016485,GO:0017157,GO:0031338,GO:0035082,GO:0035869,GO:0036064,GO:0060173,GO:0060271,GO:0097546,GO:1901620,GO:1904888	endocardial cushion fusion|GTPase activity|protein binding|GTP binding|cytoplasm|centriole|exocytosis|smoothened signaling pathway|protein localization|protein transport|protein processing|regulation of exocytosis|regulation of vesicle fusion|axoneme assembly|ciliary transition zone|ciliary basal body|limb development|cilium assembly|ciliary base|regulation of smoothened signaling pathway involve…	WP4536	Genes related to primary cilium development (based on CRISPR)
CPM	100.02203118608011	159.103197608972	40.940864763188216	0.2573248901243211	-1.9583370842898007	4.258440632516967e-08	3.783135312810158e-07	Down	0.1114253552802697	0.1521998126824487	0.208662502075511	0.4403704472439148	0.6073476680323034	0.8620215230122594	1368	protein_coding	carboxypeptidase M			GO:0004180,GO:0004181,GO:0005576,GO:0005615,GO:0005886,GO:0006518,GO:0008270,GO:0009653,GO:0009986,GO:0016485,GO:0070062	carboxypeptidase activity|metallocarboxypeptidase activity|extracellular region|extracellular space|plasma membrane|peptide metabolic process|zinc ion binding|anatomical structure morphogenesis|cell surface|protein processing|extracellular exosome			R-HSA-163125,R-HSA-392499,R-HSA-597592	Post-translational modification: synthesis of GPI-anchored proteins|Metabolism of proteins|Post-translational protein modification
CPO	16.605946986785625	6.899995275688107	26.31189869788313	3.805310426961774	1.9280141497000576	0.0123527228326687	0.0311479371716181	Up	0.025011176892269	0.0112584743823547	0.0537370629755278	0.0099276000268304	0.0101720426111381	0.0047233460739805	130749	protein_coding	carboxypeptidase O			GO:0004181,GO:0005615,GO:0005886,GO:0006508,GO:0008270,GO:0016324	metallocarboxypeptidase activity|extracellular space|plasma membrane|proteolysis|zinc ion binding|apical plasma membrane
CPT1C	49.39092202763607	83.1629525566193	15.618891498652792	0.1879967195593516	-2.411220607009696	2.7846479571674734e-05	0.0001353818670896	Down	0.2071284797780749	0.0778041212400471	0.0502810665274104	0.4443851247579197	0.3692320383262919	1.03118111014137	126129	protein_coding	carnitine palmitoyltransferase 1C	hsa00071,hsa04152,hsa04922,hsa04920,hsa03320,hsa04714,hsa04936	Fatty acid degradation|AMPK signaling pathway|Glucagon signaling pathway|Adipocytokine signaling pathway|PPAR signaling pathway|Thermogenesis|Alcoholic liver disease	GO:0004095,GO:0005515,GO:0005739,GO:0005741,GO:0005783,GO:0005789,GO:0006631,GO:0006635,GO:0009437,GO:0030424,GO:0030425,GO:0032281,GO:0098794,GO:0098978,GO:0099072	carnitine O-palmitoyltransferase activity|protein binding|mitochondrion|mitochondrial outer membrane|endoplasmic reticulum|endoplasmic reticulum membrane|fatty acid metabolic process|fatty acid beta-oxidation|carnitine metabolic process|axon|dendrite|AMPA glutamate receptor complex|postsynapse|glutamatergic synapse|regulation of postsynaptic membrane neurotransmitter receptor levels	WP4963,WP4321,WP5323,WP1403,WP3942	p53 transcriptional gene network|Thermogenesis|Fatty Acids and Lipoproteins Transport in Hepatocytes|AMP-activated protein kinase signaling|PPAR signaling pathway
CPVL	1550.3294730513962	1003.430964472083	2097.2279816307096	2.090686530415177	1.0639767659363644	5.163235450819036e-23	5.030260504292357e-21	Up	11.206182007242727	11.896889678021491	11.941788459752464	6.058315590076642	5.484559670382098	5.996129199061526	54504	protein_coding	carboxypeptidase vitellogenic like			GO:0004185,GO:0006508,GO:0070062	serine-type carboxypeptidase activity|proteolysis|extracellular exosome
CRB1	3.442313099109564	6.552326806016242	0.3322993922028841	0.0545124987930358	-4.197269136410632	0.0189670203029418	0.0450511940973853	Down	0.0	0.0046158959584021	0.0	0.0152634253377281	0.041704665110786	0.0387307788117226	23418	protein_coding	crumbs cell polarity complex component 1	hsa04390	Hippo signaling pathway	GO:0001750,GO:0001917,GO:0001974,GO:0005509,GO:0005515,GO:0005576,GO:0005886,GO:0005902,GO:0005912,GO:0007009,GO:0007157,GO:0007163,GO:0007267,GO:0008104,GO:0010001,GO:0010467,GO:0010842,GO:0016324,GO:0032991,GO:0035003,GO:0035845,GO:0042462,GO:0043296,GO:0045197,GO:0045494,GO:0050908,GO:0060060,GO:0061159,GO:0071482,GO:0097386	photoreceptor outer segment|photoreceptor inner segment|blood vessel remodeling|calcium ion binding|protein binding|extracellular region|plasma membrane|microvillus|adherens junction|plasma membrane organization|heterophilic cell-cell adhesion via plasma membrane cell adhesion molecules|establishment or maintenance of cell polarity|cell-cell signaling|protein localization|glial cell differentiati…	WP5090	Complement system in neuronal development and plasticity
CREBBP	5328.676203517231	2956.143838471575	7701.208568562887	2.6050192480117853	1.3812940323535183	1.532206840829693e-18	8.455745283933233e-17	Up	19.076117570891054	17.969900689365282	17.12505666342849	8.755117367309719	8.104400204217228	5.013693544573255	1387	protein_coding	CREB binding protein	hsa03250,hsa04310,hsa04330,hsa04350,hsa04630,hsa04066,hsa04068,hsa04024,hsa04110,hsa04520,hsa04922,hsa04935,hsa04919,hsa04916,hsa04720,hsa05200,hsa05206,hsa05203,hsa05211,hsa05215,hsa05166,hsa05161,hsa05164,hsa05167,hsa05165,hsa05152,hsa05016	Viral life cycle - HIV-1|Wnt signaling pathway|Notch signaling pathway|TGF-beta signaling pathway|JAK-STAT signaling pathway|HIF-1 signaling pathway|FoxO signaling pathway|cAMP signaling pathway|Cell cycle|Adherens junction|Glucagon signaling pathway|Growth hormone synthesis, secretion and action|Thyroid hormone signaling pathway|Melanogenesis|Long-term potentiation|Pathways in cancer|MicroRNAs i…	GO:0000122,GO:0000123,GO:0000785,GO:0001223,GO:0001666,GO:0002039,GO:0002223,GO:0003682,GO:0003684,GO:0003713,GO:0003714,GO:0004402,GO:0005515,GO:0005634,GO:0005654,GO:0005667,GO:0005737,GO:0005829,GO:0006351,GO:0006355,GO:0006473,GO:0007165,GO:0008270,GO:0008589,GO:0016407,GO:0016479,GO:0016573,GO:0016604,GO:0018076,GO:0030511,GO:0031490,GO:0031648,GO:0034212,GO:0034644,GO:0042592,GO:0042733,GO:…	negative regulation of transcription by RNA polymerase II|histone acetyltransferase complex|chromatin|transcription coactivator binding|response to hypoxia|p53 binding|stimulatory C-type lectin receptor signaling pathway|chromatin binding|damaged DNA binding|transcription coactivator activity|transcription corepressor activity|histone acetyltransferase activity|protein binding|nucleus|nucleoplasm…	WP1539,WP3651,WP366,WP4816,WP4666,WP3414,WP364,WP399,WP4018,WP3981,WP4942,WP706,WP268,WP4538,WP138,WP560,WP4879,WP4352,WP3657,WP4241,WP231,WP4673,WP3888,WP4217	Angiogenesis|Pathways affected in adenoid cystic carcinoma|TGF-beta signaling pathway|TGF-beta receptor signaling in skeletal dysplasias|Hepatitis B infection|Initiation of transcription and translation elongation at the HIV-1 LTR|IL6 signaling pathway|Wnt signaling pathway and pluripotency|Clear cell renal cell carcinoma pathways|miRNA regulation of prostate cancer signaling pathways|15q13.3 cop…	R-HSA-1234158,R-HSA-1234174,R-HSA-1266738,R-HSA-1266738,R-HSA-1368082,R-HSA-1368108,R-HSA-1430728,R-HSA-1430728,R-HSA-157118,R-HSA-157118,R-HSA-1592230,R-HSA-162582,R-HSA-162582,R-HSA-1643685,R-HSA-1655829,R-HSA-168249,R-HSA-168256,R-HSA-168928,R-HSA-1834949,R-HSA-1852241,R-HSA-186712,R-HSA-1912408,R-HSA-1912408,R-HSA-1912422,R-HSA-1912422,R-HSA-195721,R-HSA-1980143,R-HSA-1980143,R-HSA-1989781,R-…	Regulation of gene expression by Hypoxia-inducible Factor|Cellular response to hypoxia|Developmental Biology|Developmental Biology|RORA activates gene expression|BMAL1:CLOCK,NPAS2 activates circadian gene expression|Metabolism|Metabolism|Signaling by NOTCH|Signaling by NOTCH|Mitochondrial biogenesis|Signal Transduction|Signal Transduction|Disease|Regulation of cholesterol biosynthesis by SREBP (S…
CRELD1	230.8007714134169	340.5367008529872	121.0648419738465	0.3556834187437963	-1.4913343745041274	7.120157592866784e-07	4.956823483513129e-06	Down	1.3092960038617607	1.1274780585933053	1.0114146559272998	2.5579882592561547	2.367482033134425	5.13422394626569	78987	protein_coding	cysteine rich with EGF like domains 1			GO:0003197,GO:0003279,GO:0003756,GO:0005201,GO:0005509,GO:0005515,GO:0016020,GO:0062023	endocardial cushion development|cardiac septum development|protein disulfide isomerase activity|extracellular matrix structural constituent|calcium ion binding|protein binding|membrane|collagen-containing extracellular matrix
CRIM1-DT	464.9006821300546	727.8982536908467	201.9031105692624	0.277467837230905	-1.8496075441693671	1.7811854568782227e-27	2.986739729086473e-25	Down	7.241596303117608	8.576076819428573	6.794785898074258	28.76604260050867	25.308777611151253	31.133393055560997	100288911	non_coding	CRIM1 divergent transcript
CRIP2	477.8251646395613	639.2305086778879	316.41982060123433	0.4951481206401305	-1.0140679314177523	1.178917641049564e-06	7.838026969982214e-06	Down	3.756049033607333	3.9220553068346704	4.458389618827698	7.279428142570182	6.9982545628654815	11.239465582775798	1397	protein_coding	cysteine rich protein 2			GO:0005515,GO:0005938,GO:0008270,GO:0008284,GO:0030097	protein binding|cell cortex|zinc ion binding|positive regulation of cell population proliferation|hemopoiesis	WP3888	VEGFA-VEGFR2 signaling
CRLF1	275.3481077549619	375.69892034385657	174.9972951660672	0.4658318108096096	-1.1021189329464625	3.0049296388869608e-06	1.825887385803125e-05	Down	2.057082123990584	3.298941867506428	2.701777009557296	4.8762128925868735	5.845205983306513	7.334710757104546	9244	protein_coding	cytokine receptor like factor 1			GO:0001657,GO:0004896,GO:0005125,GO:0005127,GO:0005515,GO:0005576,GO:0005615,GO:0005829,GO:0008284,GO:0009897,GO:0019221,GO:0019955,GO:0042531,GO:0043235,GO:0043524,GO:0097058,GO:2000672	ureteric bud development|cytokine receptor activity|cytokine activity|ciliary neurotrophic factor receptor binding|protein binding|extracellular region|extracellular space|cytosol|positive regulation of cell population proliferation|external side of plasma membrane|cytokine-mediated signaling pathway|cytokine binding|positive regulation of tyrosine phosphorylation of STAT protein|receptor complex…			R-HSA-1280215,R-HSA-168256,R-HSA-447115,R-HSA-449147,R-HSA-6783589,R-HSA-6788467,R-HSA-9020956	Cytokine Signaling in Immune system|Immune System|Interleukin-12 family signaling|Signaling by Interleukins|Interleukin-6 family signaling|IL-6-type cytokine receptor ligand interactions|Interleukin-27 signaling
CRPPA	41.932588044372295	14.994447672315994	68.8707284164286	4.603825866371465	2.2028332664689825	7.759702884393726e-06	4.289111207636836e-05	Up	0.2885852329623975	0.3318814724197848	0.3417196053895261	0.1270179973391	0.0601561427820003	0.0338422152548093	729920	protein_coding	CDP-L-ribitol pyrophosphorylase A	hsa00040,hsa00515	Pentose and glucuronate interconversions|Mannose type O-glycan biosynthesis	GO:0005829,GO:0007411,GO:0008299,GO:0035269,GO:0042803,GO:0047349,GO:0070567	cytosol|axon guidance|isoprenoid biosynthetic process|protein O-linked mannosylation|protein homodimerization activity|D-ribitol-5-phosphate cytidylyltransferase activity|cytidylyltransferase activity
CRTC1	820.104430038403	458.77508205851774	1181.4337780182886	2.576067081038405	1.3651701618614531	2.4913583400318146e-25	3.1483187023054207e-23	Up	2.996034242573504	2.9128654736191275	2.516081350033467	1.1592631924698626	1.0936211271327774	1.1697373480402922	23373	protein_coding	CREB regulated transcription coactivator 1	hsa05166	Human T-cell leukemia virus 1 infection	GO:0005515,GO:0005634,GO:0005654,GO:0005737,GO:0005829,GO:0005886,GO:0007613,GO:0008140,GO:0014069,GO:0016604,GO:0030425,GO:0032793,GO:0043025,GO:0043153,GO:0045944,GO:0048511,GO:0051289,GO:0097009,GO:0098978,GO:0099527,GO:1900006,GO:1900273,GO:1902631	protein binding|nucleus|nucleoplasm|cytoplasm|cytosol|plasma membrane|memory|cAMP response element binding protein binding|postsynaptic density|nuclear body|dendrite|positive regulation of CREB transcription factor activity|neuronal cell body|entrainment of circadian clock by photoperiod|positive regulation of transcription by RNA polymerase II|rhythmic process|protein homotetramerization|energy …	WP2853,WP2857,WP2380,WP3594	Endoderm differentiation|Mesodermal commitment pathway|Brain-derived neurotrophic factor (BDNF) signaling pathway|Circadian rhythm genes	R-HSA-1592230,R-HSA-1852241,R-HSA-2151201,R-HSA-2262752,R-HSA-400253,R-HSA-8953897,R-HSA-9707616	Mitochondrial biogenesis|Organelle biogenesis and maintenance|Transcriptional activation of mitochondrial biogenesis|Cellular responses to stress|Circadian Clock|Cellular responses to stimuli|Heme signaling
CRYAB	81.72492822939135	130.17776793474636	33.27208852403633	0.2554171866061129	-1.9690724899830547	7.248271474334085e-07	5.033954848303946e-06	Down	0.8346033397733937	0.3459810120977496	0.7612738133496455	2.9237052438493385	3.4346768219683708	1.632957983135424	1410	protein_coding	crystallin alpha B	hsa04141,hsa04213	Protein processing in endoplasmic reticulum|Longevity regulating pathway - multiple species	GO:0001540,GO:0001666,GO:0002088,GO:0005198,GO:0005212,GO:0005515,GO:0005634,GO:0005654,GO:0005737,GO:0005739,GO:0005764,GO:0005794,GO:0005829,GO:0006457,GO:0006936,GO:0007021,GO:0007517,GO:0008017,GO:0009986,GO:0010259,GO:0010629,GO:0010941,GO:0014069,GO:0015630,GO:0030018,GO:0030308,GO:0030424,GO:0031109,GO:0031333,GO:0031430,GO:0032355,GO:0032387,GO:0032432,GO:0032991,GO:0042542,GO:0042802,GO:…	amyloid-beta binding|response to hypoxia|lens development in camera-type eye|structural molecule activity|structural constituent of eye lens|protein binding|nucleus|nucleoplasm|cytoplasm|mitochondrion|lysosome|Golgi apparatus|cytosol|protein folding|muscle contraction|tubulin complex assembly|muscle organ development|microtubule binding|cell surface|multicellular organism aging|negative regulatio…			R-HSA-2262752,R-HSA-3371556,R-HSA-3371571,R-HSA-8953897	Cellular responses to stress|Cellular response to heat stress|HSF1-dependent transactivation|Cellular responses to stimuli
CRYBG1	24.37108706180136	37.43777877815296	11.304395345449755	0.3017776013093021	-1.7284423654945802	0.0063660479782607	0.0175051262524266	Down	0.0559080626862844	0.0105458899991942	0.0240969612583798	0.0900864929270026	0.1296896873030416	0.0940183000550129	202	protein_coding	crystallin beta-gamma domain containing 1			GO:0003674,GO:0005575,GO:0008150,GO:0030246	molecular_function|cellular_component|biological_process|carbohydrate binding
CRYL1	187.0717271538813	256.7050084306206	117.43844587714204	0.4578027099381759	-1.1272020920138672	4.284809899970198e-06	2.5116907511119426e-05	Down	1.3031643562951092	1.4430444739954669	1.4297245512581311	3.038905586337968	2.4850960400042936	3.9868495439317	51084	protein_coding	crystallin lambda 1	hsa00040	Pentose and glucuronate interconversions	GO:0005829,GO:0006631,GO:0019640,GO:0042803,GO:0050104,GO:0070062,GO:0070403	cytosol|fatty acid metabolic process|glucuronate catabolic process to xylulose 5-phosphate|protein homodimerization activity|L-gulonate 3-dehydrogenase activity|extracellular exosome|NAD+ binding			R-HSA-1430728,R-HSA-5661270,R-HSA-71387	Metabolism|Formation of xylulose-5-phosphate|Metabolism of carbohydrates
CSF1R	140.7543051363091	221.28434560350303	60.22426466911517	0.2720370742278645	-1.878124814147672	6.7725514957688535e-15	2.1434941113378049e-13	Down	0.3590060230639545	0.3682220558113972	0.4319695477967719	1.4275348285642302	1.657071584812886	1.3783591131334991	1436	protein_coding	colony stimulating factor 1 receptor	hsa04010,hsa04014,hsa04015,hsa04151,hsa04060,hsa04061,hsa04640,hsa04380,hsa05200,hsa05202,hsa05221	MAPK signaling pathway|Ras signaling pathway|Rap1 signaling pathway|PI3K-Akt signaling pathway|Cytokine-cytokine receptor interaction|Viral protein interaction with cytokine and cytokine receptor|Hematopoietic cell lineage|Osteoclast differentiation|Pathways in cancer|Transcriptional misregulation in cancer|Acute myeloid leukemia	GO:0001934,GO:0002931,GO:0004713,GO:0005011,GO:0005515,GO:0005524,GO:0005654,GO:0005886,GO:0006954,GO:0007165,GO:0007169,GO:0007275,GO:0007411,GO:0008283,GO:0008284,GO:0008285,GO:0008360,GO:0009986,GO:0010759,GO:0018108,GO:0019221,GO:0019838,GO:0019903,GO:0019955,GO:0021772,GO:0021879,GO:0030097,GO:0030224,GO:0030225,GO:0030316,GO:0030335,GO:0031529,GO:0032722,GO:0033674,GO:0036006,GO:0038145,GO:…	positive regulation of protein phosphorylation|response to ischemia|protein tyrosine kinase activity|macrophage colony-stimulating factor receptor activity|protein binding|ATP binding|nucleoplasm|plasma membrane|inflammatory response|signal transduction|transmembrane receptor protein tyrosine kinase signaling pathway|multicellular organism development|axon guidance|cell population proliferation|p…	WP3640,WP4223,WP4540,WP3932,WP2848,WP5284,WP4541,WP5087,WP4172	Imatinib and chronic myeloid leukemia|Ras signaling|Hippo signaling regulation pathways|Focal adhesion: PI3K-Akt-mTOR-signaling pathway|Pluripotent stem cell differentiation pathway|Cell interactions of the pancreatic cancer microenvironment|Hippo-Merlin signaling dysregulation|Malignant pleural mesothelioma|PI3K-Akt signaling pathway	R-HSA-1280215,R-HSA-1280215,R-HSA-168256,R-HSA-168256,R-HSA-212436,R-HSA-449147,R-HSA-449836,R-HSA-73857,R-HSA-74160,R-HSA-8853884,R-HSA-9680350	Cytokine Signaling in Immune system|Cytokine Signaling in Immune system|Immune System|Immune System|Generic Transcription Pathway|Signaling by Interleukins|Other interleukin signaling|RNA Polymerase II Transcription|Gene expression (Transcription)|Transcriptional Regulation by VENTX|Signaling by CSF1 (M-CSF) in myeloid cells
CSKMT	9.314048709631384	0.9946062680170809	17.633491151245693	17.755951287432218	4.150230750706464	0.0002867498652738	0.0011167107861793	Up	0.1443486960056764	0.2419136033903251	0.2010048974431872	0.0121202715533213	0.0110388473316367	0.0115331473673877	751071	protein_coding	citrate synthase lysine methyltransferase			GO:0005515,GO:0005739,GO:0006479,GO:0016278,GO:0016279,GO:0018023,GO:0018026,GO:0018027	protein binding|mitochondrion|protein methylation|lysine N-methyltransferase activity|protein-lysine N-methyltransferase activity|peptidyl-lysine trimethylation|peptidyl-lysine monomethylation|peptidyl-lysine dimethylation
CSPG4	1089.5978677993571	1497.5918833263688	681.6038522723453	0.4551234864960307	-1.1356700568628375	3.0970262879636836e-14	8.810610348417407e-13	Down	2.282571182984593	2.1678485768274367	2.146414942718721	6.024731133001421	5.294870341497769	3.904522695019345	1464	protein_coding	chondroitin sulfate proteoglycan 4			GO:0001525,GO:0001726,GO:0005576,GO:0005654,GO:0005796,GO:0005886,GO:0005925,GO:0006929,GO:0008347,GO:0009986,GO:0015026,GO:0016324,GO:0019901,GO:0031258,GO:0035556,GO:0043202,GO:0043410,GO:0048008,GO:0048771,GO:0050731,GO:0062023,GO:0070062,GO:0097178	angiogenesis|ruffle|extracellular region|nucleoplasm|Golgi lumen|plasma membrane|focal adhesion|substrate-dependent cell migration|glial cell migration|cell surface|coreceptor activity|apical plasma membrane|protein kinase binding|lamellipodium membrane|intracellular signal transduction|lysosomal lumen|positive regulation of MAPK cascade|platelet-derived growth factor receptor signaling pathway|t…	WP2431	Spinal cord injury	R-HSA-1430728,R-HSA-1630316,R-HSA-1638091,R-HSA-1643685,R-HSA-1793185,R-HSA-1971475,R-HSA-2022870,R-HSA-2022923,R-HSA-2024101,R-HSA-3560782,R-HSA-3560783,R-HSA-3560801,R-HSA-3595172,R-HSA-3595174,R-HSA-3595177,R-HSA-3781865,R-HSA-4420332,R-HSA-5668914,R-HSA-71387	Metabolism|Glycosaminoglycan metabolism|Heparan sulfate/heparin (HS-GAG) metabolism|Disease|Chondroitin sulfate/dermatan sulfate metabolism|A tetrasaccharide linker sequence is required for GAG synthesis|Chondroitin sulfate biosynthesis|Dermatan sulfate biosynthesis|CS/DS degradation|Diseases associated with glycosaminoglycan metabolism|Defective B4GALT7 causes EDS, progeroid type|Defective B3GAT…
CSRP1-AS1	840.3816114737538	1181.4334624289722	499.3297605185348	0.422643056872356	-1.24248834519147	4.154698345137593e-18	2.1563626321682883e-16	Down	3.1140302422921127	3.01705758496846	3.057774196232069	6.4904332155915485	7.745668010351919	8.474527588166339	107985246	non_coding	CSRP1 antisense RNA 1
CSTA	97.43141686140982	149.6427326311186	45.22010109170102	0.3021849920078264	-1.7264960839330812	1.0961730568500553e-08	1.0954820595076282e-07	Down	2.083534331531066	1.6364343838333073	1.1560783468237792	5.8033293777808925	5.999791570669287	5.111773041293551	1475	protein_coding	cystatin A			GO:0001533,GO:0002020,GO:0004869,GO:0005515,GO:0005615,GO:0005654,GO:0005737,GO:0005829,GO:0010466,GO:0018149,GO:0030216,GO:0045861,GO:0098609,GO:1904090	cornified envelope|protease binding|cysteine-type endopeptidase inhibitor activity|protein binding|extracellular space|nucleoplasm|cytoplasm|cytosol|negative regulation of peptidase activity|peptide cross-linking|keratinocyte differentiation|negative regulation of proteolysis|cell-cell adhesion|peptidase inhibitor complex			R-HSA-1266738,R-HSA-6805567,R-HSA-6809371	Developmental Biology|Keratinization|Formation of the cornified envelope
CSTF3-DT	32.49338851597697	47.008594050156965	17.97818298179698	0.3827233778296567	-1.38562606728357	0.0064879338357802	0.0177897921638634	Down	0.1296155007407533	0.2310455158383129	0.3389182156425677	0.7640003181171692	0.5025459338325599	0.6462142164105267	338739	non_coding	CSTF3 divergent transcript
CT83	478.1860269921192	638.9180033781877	317.4540506060505	0.4966422550579388	-1.009721081521754	3.710706051658863e-07	2.733882671520021e-06	Down	14.47481731289774	15.56312266411076	19.236293962382128	35.54990519569057	43.42761541687814	25.29031831908189	203413	protein_coding	cancer/testis antigen 83			GO:0005634,GO:0005886	nucleus|plasma membrane
CTC1	469.610707085986	634.2319457204335	304.9894684515384	0.4808112263280747	-1.0564575133583152	8.778702124174597e-12	1.565355688583648e-10	Down	1.289811808970489	1.164931679779735	1.008050907779226	2.555674010225692	2.718719996631976	2.2747247987548795	80169	protein_coding	CST telomere replication complex component 1			GO:0000723,GO:0000781,GO:0003697,GO:0005515,GO:0005634,GO:0005654,GO:0005829,GO:0006974,GO:0007568,GO:0010389,GO:0010833,GO:0016233,GO:0032211,GO:0035264,GO:0042162,GO:0045740,GO:0048146,GO:0048536,GO:0048538,GO:0048539,GO:0071425,GO:0090399,GO:0098505,GO:1990879	telomere maintenance|chromosome, telomeric region|single-stranded DNA binding|protein binding|nucleus|nucleoplasm|cytosol|cellular response to DNA damage stimulus|aging|regulation of G2/M transition of mitotic cell cycle|telomere maintenance via telomere lengthening|telomere capping|negative regulation of telomere maintenance via telomerase|multicellular organism growth|telomeric DNA binding|posi…			R-HSA-157579,R-HSA-1640170,R-HSA-174411,R-HSA-174417,R-HSA-174430,R-HSA-180786,R-HSA-73886	Telomere Maintenance|Cell Cycle|Polymerase switching on the C-strand of the telomere|Telomere C-strand (Lagging Strand) Synthesis|Telomere C-strand synthesis initiation|Extension of Telomeres|Chromosome Maintenance
CTDP1-DT	3.4992362414935827	0.0	6.998472482987161	38.28906305080381	5.258860452163514	0.0061713567135414	0.0170234561416401	Up	0.0962258010899849	0.0476463500008602	0.3629003811474285	0.0	0.0	0.0	284241	non_coding	CTDP1 divergent transcript
CTNNA2	15.174813665238378	26.360758935989143	3.9888683944875982	0.1513144482536255	-2.7243783450811656	0.0019071733650597	0.0060350564894352	Down	0.0219395142445766	0.0217267668900655	0.0088257499798564	0.0287376394308105	0.135229957534845	0.1959764054624848	1496	protein_coding	catenin alpha 2	hsa04390,hsa04520,hsa04670,hsa05200,hsa05226,hsa05213,hsa05100,hsa05412	Hippo signaling pathway|Adherens junction|Leukocyte transendothelial migration|Pathways in cancer|Gastric cancer|Endometrial cancer|Bacterial invasion of epithelial cells|Arrhythmogenic right ventricular cardiomyopathy	GO:0005200,GO:0005515,GO:0005634,GO:0005737,GO:0005829,GO:0005912,GO:0007010,GO:0007409,GO:0008013,GO:0010975,GO:0015629,GO:0016342,GO:0016477,GO:0021942,GO:0030424,GO:0034316,GO:0045296,GO:0048813,GO:0048854,GO:0051015,GO:0051823,GO:0060134,GO:0098609,GO:2001222	structural constituent of cytoskeleton|protein binding|nucleus|cytoplasm|cytosol|adherens junction|cytoskeleton organization|axonogenesis|beta-catenin binding|regulation of neuron projection development|actin cytoskeleton|catenin complex|cell migration|radial glia guided migration of Purkinje cell|axon|negative regulation of Arp2/3 complex-mediated actin nucleation|cadherin binding|dendrite morph…	WP2118,WP2858,WP4155,WP5087	Arrhythmogenic right ventricular cardiomyopathy|Ectoderm differentiation|Endometrial cancer|Malignant pleural mesothelioma	R-HSA-1266738,R-HSA-1266738,R-HSA-525793,R-HSA-525793	Developmental Biology|Developmental Biology|Myogenesis|Myogenesis
CTNNA3	12.781757781357667	4.937737250715209	20.625778312000133	4.169208606661718	2.059773559305587	0.0082637607020266	0.0219582085757492	Up	0.0334280588799762	0.0486822164241425	0.0395509440312726	0.0042927447952978	0.0117291813687094	0.0142967922302174	29119	protein_coding	catenin alpha 3	hsa04390,hsa04520,hsa04670,hsa05200,hsa05226,hsa05213,hsa05100,hsa05412	Hippo signaling pathway|Adherens junction|Leukocyte transendothelial migration|Pathways in cancer|Gastric cancer|Endometrial cancer|Bacterial invasion of epithelial cells|Arrhythmogenic right ventricular cardiomyopathy	GO:0005515,GO:0005737,GO:0005856,GO:0005912,GO:0005916,GO:0008013,GO:0016477,GO:0030027,GO:0030057,GO:0045296,GO:0051015,GO:0086073,GO:0086091,GO:0098609,GO:0098911	protein binding|cytoplasm|cytoskeleton|adherens junction|fascia adherens|beta-catenin binding|cell migration|lamellipodium|desmosome|cadherin binding|actin filament binding|bundle of His cell-Purkinje myocyte adhesion involved in cell communication|regulation of heart rate by cardiac conduction|cell-cell adhesion|regulation of ventricular cardiac muscle cell action potential	WP2118,WP4155,WP5087	Arrhythmogenic right ventricular cardiomyopathy|Endometrial cancer|Malignant pleural mesothelioma
CTSV	167.8672258692406	231.23058825423027	104.50386348425086	0.4519682158685678	-1.1457067745059724	5.177441941278439e-06	2.969885968504049e-05	Down	0.5714993921196253	0.5177909641926967	0.8193271359257243	1.3007290152987987	1.432486307997766	1.6734476146553878	1515	protein_coding	cathepsin V	hsa04142,hsa04210	Lysosome|Apoptosis	GO:0004197,GO:0004252,GO:0005515,GO:0005576,GO:0005615,GO:0005764,GO:0006955,GO:0008234,GO:0008656,GO:0010952,GO:0019886,GO:0022617,GO:0043202,GO:0051603,GO:2001235	cysteine-type endopeptidase activity|serine-type endopeptidase activity|protein binding|extracellular region|extracellular space|lysosome|immune response|cysteine-type peptidase activity|cysteine-type endopeptidase activator activity involved in apoptotic process|positive regulation of peptidase activity|antigen processing and presentation of exogenous peptide antigen via MHC class II|extracellul…	WP4808,WP474	Endochondral ossification with skeletal dysplasias|Endochondral ossification	R-HSA-1236975,R-HSA-1236977,R-HSA-1280218,R-HSA-1280218,R-HSA-1474228,R-HSA-1474244,R-HSA-1474290,R-HSA-1592389,R-HSA-1679131,R-HSA-168249,R-HSA-168256,R-HSA-168256,R-HSA-168898,R-HSA-2022090,R-HSA-212436,R-HSA-2132295,R-HSA-73857,R-HSA-74160,R-HSA-8878171,R-HSA-8939242,R-HSA-983169	Antigen processing-Cross presentation|Endosomal/Vacuolar pathway|Adaptive Immune System|Adaptive Immune System|Degradation of the extracellular matrix|Extracellular matrix organization|Collagen formation|Activation of Matrix Metalloproteinases|Trafficking and processing of endosomal TLR|Innate Immune System|Immune System|Immune System|Toll-like Receptor Cascades|Assembly of collagen fibrils and o…
CTU2	351.34914406397525	475.178878532459	227.5194095954912	0.4789436305603143	-1.0620722274366117	9.952591118084668e-09	1.002676120787282e-07	Down	2.746457038242029	3.7888104699048033	2.7895709496020102	7.084565170603852	6.303023806055144	6.996840928761753	348180	protein_coding	cytosolic thiouridylase subunit 2	hsa04122	Sulfur relay system	GO:0000049,GO:0002098,GO:0002143,GO:0005515,GO:0005829,GO:0016779,GO:0016783,GO:0032447,GO:0032991,GO:0034227	tRNA binding|tRNA wobble uridine modification|tRNA wobble position uridine thiolation|protein binding|cytosol|nucleotidyltransferase activity|sulfurtransferase activity|protein urmylation|protein-containing complex|tRNA thio-modification			R-HSA-6782315,R-HSA-72306,R-HSA-8953854	tRNA modification in the nucleus and cytosol|tRNA processing|Metabolism of RNA
CTXN1	316.05134279705464	449.4564508265373	182.646234767572	0.406528825562214	-1.2985704424117963	7.116081759093898e-10	8.851451483369363e-09	Down	3.262517505387424	4.600260870232608	3.976414184436924	9.740220589096824	8.591917712934423	12.073592331250277	404217	protein_coding	cortexin 1			GO:0016020	membrane
CUL7	2353.22898775914	3315.021244151319	1391.4367313669602	0.4197684159198838	-1.2523344749698968	7.004433297144363e-12	1.2857927607252694e-10	Down	6.378073357250303	7.127312436343013	6.149276014650417	13.338215826079654	13.551987320696574	21.84936894201261	9820	protein_coding	cullin 7	hsa04120	Ubiquitin mediated proteolysis	GO:0000226,GO:0000281,GO:0001570,GO:0001837,GO:0001890,GO:0005515,GO:0005680,GO:0005737,GO:0005794,GO:0005813,GO:0005829,GO:0006508,GO:0006511,GO:0007030,GO:0007088,GO:0016567,GO:0031467,GO:0031625,GO:0048471,GO:0050775,GO:1990393	microtubule cytoskeleton organization|mitotic cytokinesis|vasculogenesis|epithelial to mesenchymal transition|placenta development|protein binding|anaphase-promoting complex|cytoplasm|Golgi apparatus|centrosome|cytosol|proteolysis|ubiquitin-dependent protein catabolic process|Golgi organization|regulation of mitotic nuclear division|protein ubiquitination|Cul7-RING ubiquitin ligase complex|ubiqui…			R-HSA-1280218,R-HSA-168256,R-HSA-2262752,R-HSA-381038,R-HSA-381070,R-HSA-381119,R-HSA-392499,R-HSA-597592,R-HSA-8951664,R-HSA-8953897,R-HSA-983168,R-HSA-983169	Adaptive Immune System|Immune System|Cellular responses to stress|XBP1(S) activates chaperone genes|IRE1alpha activates chaperones|Unfolded Protein Response (UPR)|Metabolism of proteins|Post-translational protein modification|Neddylation|Cellular responses to stimuli|Antigen processing: Ubiquitination & Proteasome degradation|Class I MHC mediated antigen processing & presentation
CXCL10	106.03911604363653	160.51394477871045	51.56428730856258	0.3211046393635465	-1.6388845854187302	6.711168850712949e-09	6.983059283268683e-08	Down	0.9780840841429476	1.3965854811741498	1.1437796410065049	3.9725608345660577	4.341733669133569	3.18947963514536	3627	protein_coding	C-X-C motif chemokine ligand 10	hsa04668,hsa04060,hsa04061,hsa04620,hsa04622,hsa04623,hsa04657,hsa04062,hsa05160,hsa05171,hsa05164,hsa05169	TNF signaling pathway|Cytokine-cytokine receptor interaction|Viral protein interaction with cytokine and cytokine receptor|Toll-like receptor signaling pathway|RIG-I-like receptor signaling pathway|Cytosolic DNA-sensing pathway|IL-17 signaling pathway|Chemokine signaling pathway|Hepatitis C|Coronavirus disease - COVID-19|Influenza A|Epstein-Barr virus infection	GO:0005102,GO:0005515,GO:0005576,GO:0005615,GO:0006935,GO:0006954,GO:0007165,GO:0007166,GO:0007186,GO:0007189,GO:0007267,GO:0007517,GO:0008009,GO:0008015,GO:0008201,GO:0008284,GO:0008603,GO:0009409,GO:0009897,GO:0010332,GO:0010818,GO:0010819,GO:0010996,GO:0016525,GO:0030593,GO:0033280,GO:0034605,GO:0042056,GO:0042118,GO:0042127,GO:0042981,GO:0045236,GO:0045662,GO:0045944,GO:0048248,GO:0050918,GO:…	signaling receptor binding|protein binding|extracellular region|extracellular space|chemotaxis|inflammatory response|signal transduction|cell surface receptor signaling pathway|G protein-coupled receptor signaling pathway|adenylate cyclase-activating G protein-coupled receptor signaling pathway|cell-cell signaling|muscle organ development|chemokine activity|blood circulation|heparin binding|posit…	WP5115,WP5095,WP619,WP5039,WP3929,WP5088,WP4537,WP75,WP5322,WP5284,WP2431,WP4541,WP4655,WP4559,WP4136,WP5087,WP3865,WP4891	Network map of SARS-CoV-2 signaling pathway|Overview of proinflammatory and profibrotic mediators|Type II interferon signaling|SARS-CoV-2 innate immunity evasion and cell-specific immune response|Chemokine signaling pathway|Prostaglandin signaling|Hippo-YAP signaling|Toll-like receptor signaling pathway|CKAP4 signaling pathway map|Cell interactions of the pancreatic cancer microenvironment|Spinal…	R-HSA-1280215,R-HSA-162582,R-HSA-168256,R-HSA-372790,R-HSA-373076,R-HSA-375276,R-HSA-380108,R-HSA-388396,R-HSA-418594,R-HSA-449147,R-HSA-500792,R-HSA-6783783	Cytokine Signaling in Immune system|Signal Transduction|Immune System|Signaling by GPCR|Class A/1 (Rhodopsin-like receptors)|Peptide ligand-binding receptors|Chemokine receptors bind chemokines|GPCR downstream signalling|G alpha (i) signalling events|Signaling by Interleukins|GPCR ligand binding|Interleukin-10 signaling
CXCL16	639.5535405381743	422.9322935343671	856.1747875419815	2.02429948703476	1.0174227467994563	2.131410705016542e-10	2.9133888891343797e-09	Up	9.573915455006889	10.375101993306576	8.686858512022924	5.815233509002362	5.130168498380572	3.9128342665121534	58191	protein_coding	C-X-C motif chemokine ligand 16	hsa04060,hsa04062	Cytokine-cytokine receptor interaction|Chemokine signaling pathway	GO:0005041,GO:0005044,GO:0005576,GO:0005615,GO:0005886,GO:0006898,GO:0006935,GO:0007165,GO:0008009,GO:0010818,GO:0016020,GO:0030307,GO:0030335,GO:0034097,GO:0034341,GO:0034612	low-density lipoprotein particle receptor activity|scavenger receptor activity|extracellular region|extracellular space|plasma membrane|receptor-mediated endocytosis|chemotaxis|signal transduction|chemokine activity|T cell chemotaxis|membrane|positive regulation of cell growth|positive regulation of cell migration|response to cytokine|response to type II interferon|response to tumor necrosis fact…	WP5115,WP5095,WP3945,WP3929,WP4754	Network map of SARS-CoV-2 signaling pathway|Overview of proinflammatory and profibrotic mediators|TYROBP causal network in microglia|Chemokine signaling pathway|IL-18 signaling pathway	R-HSA-162582,R-HSA-372790,R-HSA-373076,R-HSA-375276,R-HSA-380108,R-HSA-388396,R-HSA-418594,R-HSA-500792	Signal Transduction|Signaling by GPCR|Class A/1 (Rhodopsin-like receptors)|Peptide ligand-binding receptors|Chemokine receptors bind chemokines|GPCR downstream signalling|G alpha (i) signalling events|GPCR ligand binding
CXCL8	163.25214676848842	288.895800218573	37.608493318403696	0.1301615144825003	-2.9416251523192822	5.8175016162746595e-24	6.224012925534587e-22	Down	0.3506420499631049	0.5015715984419999	0.6138506382369702	3.0477653693885154	3.93780572682758	4.761603914866705	3576	protein_coding	C-X-C motif chemokine ligand 8	hsa04064,hsa04072,hsa04060,hsa04061,hsa04218,hsa04620,hsa04621,hsa04622,hsa04657,hsa04062,hsa05200,hsa05202,hsa05219,hsa05161,hsa05171,hsa05164,hsa05163,hsa05167,hsa05120,hsa05130,hsa05132,hsa05131,hsa05135,hsa05133,hsa05134,hsa05146,hsa05144,hsa05142,hsa05323,hsa05417,hsa04936,hsa04932,hsa04933	NF-kappa B signaling pathway|Phospholipase D signaling pathway|Cytokine-cytokine receptor interaction|Viral protein interaction with cytokine and cytokine receptor|Cellular senescence|Toll-like receptor signaling pathway|NOD-like receptor signaling pathway|RIG-I-like receptor signaling pathway|IL-17 signaling pathway|Chemokine signaling pathway|Pathways in cancer|Transcriptional misregulation in …	GO:0001525,GO:0002237,GO:0005153,GO:0005515,GO:0005576,GO:0005615,GO:0006935,GO:0006954,GO:0007165,GO:0007186,GO:0008009,GO:0008201,GO:0008285,GO:0010628,GO:0010629,GO:0019722,GO:0030155,GO:0030593,GO:0031328,GO:0031623,GO:0034976,GO:0035556,GO:0042119,GO:0044344,GO:0045091,GO:0045236,GO:0045744,GO:0045766,GO:0048566,GO:0050930,GO:0060354,GO:0061844,GO:0070098,GO:0071222,GO:0071347,GO:0071356,GO:…	angiogenesis|response to molecule of bacterial origin|interleukin-8 receptor binding|protein binding|extracellular region|extracellular space|chemotaxis|inflammatory response|signal transduction|G protein-coupled receptor signaling pathway|chemokine activity|heparin binding|negative regulation of cell population proliferation|positive regulation of gene expression|negative regulation of gene expr…	WP5143,WP3851,WP5115,WP4666,WP262,WP5095,WP2828,WP4493,WP286,WP2355,WP706,WP5039,WP5055,WP3287,WP4754,WP4481,WP4329,WP3624,WP5088,WP75,WP5285,WP2328,WP4659,WP5113,WP4884,WP2203,WP2431,WP3646,WP4396,WP4478,WP4341,WP3617,WP3888,WP3865,WP4891	GDNF signaling|TLR4 signaling and tolerance|Network map of SARS-CoV-2 signaling pathway|Hepatitis B infection|Ebstein-Barr virus LMP1 signaling|Overview of proinflammatory and profibrotic mediators|Bladder cancer|Cells and molecules involved in local acute inflammatory response |IL-3 signaling pathway|Corticotropin-releasing hormone signaling pathway|Sudden infant death syndrome (SIDS) susceptibi…	R-HSA-1280215,R-HSA-162582,R-HSA-168256,R-HSA-2262752,R-HSA-2559582,R-HSA-2559583,R-HSA-372790,R-HSA-373076,R-HSA-375276,R-HSA-380108,R-HSA-380994,R-HSA-381042,R-HSA-381119,R-HSA-388396,R-HSA-418594,R-HSA-449147,R-HSA-500792,R-HSA-6783783,R-HSA-6785807,R-HSA-8953897	Cytokine Signaling in Immune system|Signal Transduction|Immune System|Cellular responses to stress|Senescence-Associated Secretory Phenotype (SASP)|Cellular Senescence|Signaling by GPCR|Class A/1 (Rhodopsin-like receptors)|Peptide ligand-binding receptors|Chemokine receptors bind chemokines|ATF4 activates genes in response to endoplasmic reticulum stress|PERK regulates gene expression|Unfolded Pr…
CXorf38	797.4657319625937	1109.2239618993108	485.70750202587686	0.4379343834466206	-1.1912133706492742	9.372792323618153e-15	2.8980873285740593e-13	Down	2.1754863580479	2.492801603372035	2.347601018975624	4.94893408938799	5.2681661418155805	6.508894651309108	159013	protein_coding	chromosome X open reading frame 38			GO:0005515	protein binding
CYBB	33.956570200352374	19.688700402429376	48.224439998275365	2.44525426486734	1.289984488731969	0.019859318164475	0.0468515489002002	Up	0.2062632451685056	0.4704241357194378	0.226295036550866	0.0614035179278766	0.161560604234914	0.1623028865370802	1536	protein_coding	cytochrome b-245 beta chain	hsa04066,hsa04145,hsa04216,hsa04217,hsa04613,hsa04621,hsa04670,hsa05171,hsa05140,hsa05010,hsa05020,hsa05022,hsa05417,hsa05415,hsa04933	HIF-1 signaling pathway|Phagosome|Ferroptosis|Necroptosis|Neutrophil extracellular trap formation|NOD-like receptor signaling pathway|Leukocyte transendothelial migration|Coronavirus disease - COVID-19|Leishmaniasis|Alzheimer disease|Prion disease|Pathways of neurodegeneration - multiple diseases|Lipid and atherosclerosis|Diabetic cardiomyopathy|AGE-RAGE signaling pathway in diabetic complications	GO:0005244,GO:0005515,GO:0005635,GO:0005789,GO:0005791,GO:0005794,GO:0005886,GO:0006801,GO:0006952,GO:0006954,GO:0007584,GO:0009055,GO:0009410,GO:0016175,GO:0020037,GO:0022900,GO:0030425,GO:0030670,GO:0032760,GO:0034220,GO:0034765,GO:0035579,GO:0042554,GO:0043020,GO:0043025,GO:0045087,GO:0045730,GO:0045766,GO:0046872,GO:0046982,GO:0050660,GO:0050665,GO:0070821,GO:0071276,GO:0071361,GO:0097038,GO:…	voltage-gated monoatomic ion channel activity|protein binding|nuclear envelope|endoplasmic reticulum membrane|rough endoplasmic reticulum|Golgi apparatus|plasma membrane|superoxide metabolic process|defense response|inflammatory response|response to nutrient|electron transfer activity|response to xenobiotic stimulus|superoxide-generating NAD(P)H oxidase activity|heme binding|electron transport ch…	WP5124,WP5269,WP2059,WP408,WP619,WP4313,WP3937,WP3888	Alzheimer's disease|Genetic causes of porto-sinusoidal vascular disease|Alzheimer's disease and miRNA effects|Oxidative stress response|Type II interferon signaling|Ferroptosis|Microglia pathogen phagocytosis pathway|VEGFA-VEGFR2 signaling	R-HSA-1222556,R-HSA-1236973,R-HSA-1236975,R-HSA-1280218,R-HSA-162582,R-HSA-168249,R-HSA-168256,R-HSA-194138,R-HSA-194315,R-HSA-195258,R-HSA-2262752,R-HSA-3299685,R-HSA-4420097,R-HSA-5668599,R-HSA-6798695,R-HSA-8953897,R-HSA-9006934,R-HSA-9012999,R-HSA-9013149,R-HSA-9013404,R-HSA-9013423,R-HSA-9711123,R-HSA-9716542,R-HSA-983169	ROS and RNS production in phagocytes|Cross-presentation of particulate exogenous antigens (phagosomes)|Antigen processing-Cross presentation|Adaptive Immune System|Signal Transduction|Innate Immune System|Immune System|Signaling by VEGF|Signaling by Rho GTPases|RHO GTPase Effectors|Cellular responses to stress|Detoxification of Reactive Oxygen Species|VEGFA-VEGFR2 Pathway|RHO GTPases Activate NAD…
CYP20A1	341.0188606742156	181.0515191217881	500.9862022266432	2.766051087703497	1.467827802654655	1.0685378477419076e-09	1.2931458380826598e-08	Up	1.2598608635403448	1.0680937559072636	1.168847693670763	0.5784968296552916	0.4968393362635837	0.2559219243007509	57404	protein_coding	cytochrome P450 family 20 subfamily A member 1			GO:0004497,GO:0005506,GO:0016020,GO:0016705,GO:0020037	monooxygenase activity|iron ion binding|membrane|oxidoreductase activity, acting on paired donors, with incorporation or reduction of molecular oxygen|heme binding	WP702,WP43	Metapathway biotransformation Phase I and II|Oxidation by cytochrome P450
CYP24A1	26.134470427357577	50.270057582387885	1.9988832723272647	0.0396806213248548	-4.65542157394739	1.1285277956596563e-08	1.1243761797515243e-07	Down	0.0126277893941617	0.0	0.0253993116594877	0.3308121176906533	0.4770513631162242	0.1967419256789668	1591	protein_coding	cytochrome P450 family 24 subfamily A member 1	hsa00100,hsa04928,hsa05206	Steroid biosynthesis|Parathyroid hormone synthesis, secretion and action|MicroRNAs in cancer	GO:0001649,GO:0005506,GO:0005743,GO:0006766,GO:0008403,GO:0020037,GO:0030342,GO:0033280,GO:0042359,GO:0042369,GO:0062180,GO:0062181,GO:0070561,GO:0070643	osteoblast differentiation|iron ion binding|mitochondrial inner membrane|vitamin metabolic process|25-hydroxycholecalciferol-24-hydroxylase activity|heme binding|1-alpha,25-dihydroxyvitamin D3 24-hydroxylase activity|response to vitamin D|vitamin D metabolic process|vitamin D catabolic process|25-hydroxycholecalciferol-23-hydroxylase activity|1-alpha,25-dihydroxyvitamin D3 23-hydroxylase activity…	WP4969,WP299,WP702,WP1531,WP43,WP4790,WP2877,WP4141,WP4341	RAS and bradykinin pathways in COVID-19|Nuclear receptors in lipid metabolism and toxicity|Metapathway biotransformation Phase I and II|Vitamin D metabolism|Oxidation by cytochrome P450|FGF23 signaling in hypophosphatemic rickets and related disorders|Vitamin D receptor pathway|PI3K/AKT/mTOR - vitamin D3 signaling|Non-genomic actions of 1,25 dihydroxyvitamin D3	R-HSA-1430728,R-HSA-1643685,R-HSA-196791,R-HSA-211859,R-HSA-211897,R-HSA-211916,R-HSA-211945,R-HSA-556833,R-HSA-5579010,R-HSA-5579029,R-HSA-5668914,R-HSA-8957322	Metabolism|Disease|Vitamin D (calciferol) metabolism|Biological oxidations|Cytochrome P450 - arranged by substrate type|Vitamins|Phase I - Functionalization of compounds|Metabolism of lipids|Defective CYP24A1 causes HCAI|Metabolic disorders of biological oxidation enzymes|Diseases of metabolism|Metabolism of steroids
CYP26B1	309.42600388498994	429.5003505930611	189.35165717691868	0.4410496389540738	-1.1809870585087583	2.2157034608213883e-08	2.0774006802830209e-07	Down	0.857272030748371	1.0598116474352763	1.267868941681739	3.0152059452872813	2.088876220695731	2.455941419499692	56603	protein_coding	cytochrome P450 family 26 subfamily B member 1	hsa00830	Retinol metabolism	GO:0001709,GO:0001768,GO:0001822,GO:0001972,GO:0004497,GO:0005506,GO:0005515,GO:0005737,GO:0005789,GO:0006766,GO:0006805,GO:0006954,GO:0007140,GO:0007283,GO:0008401,GO:0009954,GO:0010628,GO:0016125,GO:0016709,GO:0020037,GO:0030326,GO:0033189,GO:0034653,GO:0042573,GO:0043587,GO:0045580,GO:0048384,GO:0048387,GO:0060349,GO:0061436,GO:0070268,GO:0071300,GO:2001037	cell fate determination|establishment of T cell polarity|kidney development|retinoic acid binding|monooxygenase activity|iron ion binding|protein binding|cytoplasm|endoplasmic reticulum membrane|vitamin metabolic process|xenobiotic metabolic process|inflammatory response|male meiotic nuclear division|spermatogenesis|retinoic acid 4-hydroxylase activity|proximal/distal pattern formation|positive r…	WP702,WP236,WP4657,WP43,WP4673,WP716	Metapathway biotransformation Phase I and II|Adipogenesis|22q11.2 copy number variation syndrome|Oxidation by cytochrome P450|Male infertility|Vitamin A and carotenoid metabolism	R-HSA-1430728,R-HSA-162582,R-HSA-1643685,R-HSA-211859,R-HSA-211897,R-HSA-211916,R-HSA-211945,R-HSA-5362517,R-HSA-5365859,R-HSA-5579015,R-HSA-5579029,R-HSA-5668914,R-HSA-9006931	Metabolism|Signal Transduction|Disease|Biological oxidations|Cytochrome P450 - arranged by substrate type|Vitamins|Phase I - Functionalization of compounds|Signaling by Retinoic Acid|RA biosynthesis pathway|Defective CYP26B1 causes RHFCA|Metabolic disorders of biological oxidation enzymes|Diseases of metabolism|Signaling by Nuclear Receptors
CYP2E1	3.1599482729277497	0.0	6.3198965458554985	34.581742312737155	5.111938652202525	0.0186801096060916	0.0444605474847321	Up	0.1915893638189486	0.0	0.1123965059412007	0.0	0.0	0.0	1571	protein_coding	cytochrome P450 family 2 subfamily E member 1	hsa00140,hsa00590,hsa00591,hsa00980,hsa00982,hsa00983,hsa05204,hsa05208,hsa04936,hsa04932	Steroid hormone biosynthesis|Arachidonic acid metabolism|Linoleic acid metabolism|Metabolism of xenobiotics by cytochrome P450|Drug metabolism - cytochrome P450|Drug metabolism - other enzymes|Chemical carcinogenesis - DNA adducts|Chemical carcinogenesis - reactive oxygen species|Alcoholic liver disease|Non-alcoholic fatty liver disease	GO:0000139,GO:0001676,GO:0002933,GO:0004497,GO:0005506,GO:0005737,GO:0005743,GO:0005789,GO:0006641,GO:0006805,GO:0008202,GO:0008392,GO:0009617,GO:0010193,GO:0010243,GO:0016098,GO:0016491,GO:0016709,GO:0016712,GO:0018601,GO:0018885,GO:0018910,GO:0018960,GO:0019373,GO:0019825,GO:0019899,GO:0020037,GO:0030544,GO:0042197,GO:0042759,GO:0043231,GO:0045471,GO:0046483,GO:0051879,GO:0070330,GO:0120319	Golgi membrane|long-chain fatty acid metabolic process|lipid hydroxylation|monooxygenase activity|iron ion binding|cytoplasm|mitochondrial inner membrane|endoplasmic reticulum membrane|triglyceride metabolic process|xenobiotic metabolic process|steroid metabolic process|arachidonic acid epoxygenase activity|response to bacterium|response to ozone|response to organonitrogen compound|monoterpenoid …	WP3996,WP299,WP1589,WP702,WP3666,WP4269,WP691,WP43,WP3627,WP4233,WP2816,WP4396,WP716,WP206,WP3891	Ethanol effects on histone modifications|Nuclear receptors in lipid metabolism and toxicity|Folate-alcohol and cancer pathway hypotheses|Metapathway biotransformation Phase I and II|Metabolism of dichloroethylene by CYP450|Ethanol metabolism production of ROS by CYP2E1|Tamoxifen metabolism|Oxidation by cytochrome P450|Gut-liver indole metabolism |Acrylamide biotransformation and exposure biomarke…	R-HSA-1430728,R-HSA-211859,R-HSA-211897,R-HSA-211945,R-HSA-211981,R-HSA-211999,R-HSA-556833,R-HSA-9018677,R-HSA-9018678,R-HSA-9018682,R-HSA-9027307,R-HSA-9748784,R-HSA-9749641,R-HSA-9753281	Metabolism|Biological oxidations|Cytochrome P450 - arranged by substrate type|Phase I - Functionalization of compounds|Xenobiotics|CYP2E1 reactions|Metabolism of lipids|Biosynthesis of DHA-derived SPMs|Biosynthesis of specialized proresolving mediators (SPMs)|Biosynthesis of maresins|Biosynthesis of maresin-like SPMs|Drug ADME|Aspirin ADME|Paracetamol ADME
CYP4F2	6.394923987324944	11.46191817734034	1.3279297973095452	0.1158621470124022	-3.109518790297148	0.0183310267377967	0.0437730761714962	Down	0.0452803324908823	0.0	0.0	0.0988513125924421	0.1800627227598455	0.1293363586812047	8529	protein_coding	cytochrome P450 family 4 subfamily F member 2	hsa00590	Arachidonic acid metabolism	GO:0000038,GO:0001676,GO:0003091,GO:0003095,GO:0004497,GO:0005506,GO:0005515,GO:0005737,GO:0005789,GO:0006690,GO:0006691,GO:0006805,GO:0007596,GO:0008217,GO:0008392,GO:0010430,GO:0016324,GO:0016709,GO:0018685,GO:0019369,GO:0019373,GO:0020037,GO:0032304,GO:0032305,GO:0036101,GO:0042360,GO:0042361,GO:0042376,GO:0042377,GO:0043231,GO:0050051,GO:0052869,GO:0052871,GO:0052872,GO:0055078,GO:0070330,GO:…	very long-chain fatty acid metabolic process|long-chain fatty acid metabolic process|renal water homeostasis|pressure natriuresis|monooxygenase activity|iron ion binding|protein binding|cytoplasm|endoplasmic reticulum membrane|icosanoid metabolic process|leukotriene metabolic process|xenobiotic metabolic process|blood coagulation|regulation of blood pressure|arachidonic acid epoxygenase activity|…	WP702,WP4719,WP43,WP4721,WP4720	Metapathway biotransformation Phase I and II|Eicosanoid metabolism via cyclooxygenases (COX)|Oxidation by cytochrome P450|Eicosanoid metabolism via lipooxygenases (LOX)|Eicosanoid metabolism via cytochrome P450 monooxygenases pathway	R-HSA-1430728,R-HSA-211859,R-HSA-211897,R-HSA-211935,R-HSA-211945,R-HSA-211958,R-HSA-211979,R-HSA-2142691,R-HSA-2142753,R-HSA-2142816,R-HSA-556833,R-HSA-8978868	Metabolism|Biological oxidations|Cytochrome P450 - arranged by substrate type|Fatty acids|Phase I - Functionalization of compounds|Miscellaneous substrates|Eicosanoids|Synthesis of Leukotrienes (LT) and Eoxins (EX)|Arachidonic acid metabolism|Synthesis of (16-20)-hydroxyeicosatetraenoic acids (HETE)|Metabolism of lipids|Fatty acid metabolism
CYP4X1	8.076203461053337	13.82694506243748	2.3254618596691934	0.1681951547043059	-2.571791949251232	0.0160197054600289	0.0390352279723849	Down	0.018083028587783	0.0447691938861262	0.0	0.1184309619574201	0.1528073727886484	0.1220851536782573	260293	protein_coding	cytochrome P450 family 4 subfamily X member 1	hsa04726	Serotonergic synapse	GO:0005506,GO:0005789,GO:0006629,GO:0020037,GO:0062189	iron ion binding|endoplasmic reticulum membrane|lipid metabolic process|heme binding|anandamide 14,15 epoxidase activity	WP702,WP43	Metapathway biotransformation Phase I and II|Oxidation by cytochrome P450
CYSRT1	26.614520379310587	39.9265584563084	13.30248230231278	0.3331265046394751	-1.5858579507498625	0.0143499803960676	0.0354611461140743	Down	0.7365630463354461	0.2431401994466469	0.4232885285614625	2.2588400578764105	1.6388632018119895	0.5464623171909884	375791	protein_coding	cysteine rich tail 1			GO:0005515,GO:0042802,GO:0070062	protein binding|identical protein binding|extracellular exosome
CYTB	72984.25563386412	33855.67609171781	112112.83517601044	3.3114886415675637	1.7274799097841156	7.176314330789733e-09	7.423102355661428e-08	Up	2850.0845515655487	2510.821501607118	2523.593899060365	1069.4476056211029	954.8149584822894	484.3573777216655	4519	protein_coding		hsa00190,hsa04260,hsa04714,hsa05208,hsa05010,hsa05012,hsa05014,hsa05016,hsa05020,hsa05022,hsa05415,hsa04932	Oxidative phosphorylation|Cardiac muscle contraction|Thermogenesis|Chemical carcinogenesis - reactive oxygen species|Alzheimer disease|Parkinson disease|Amyotrophic lateral sclerosis|Huntington disease|Prion disease|Pathways of neurodegeneration - multiple diseases|Diabetic cardiomyopathy|Non-alcoholic fatty liver disease	GO:0005739,GO:0005743,GO:0005750,GO:0006122,GO:0008121,GO:0016020,GO:0045333,GO:0046872,GO:1902600	mitochondrion|mitochondrial inner membrane|mitochondrial respiratory chain complex III|mitochondrial electron transport, ubiquinol to cytochrome c|ubiquinol-cytochrome-c reductase activity|membrane|cellular respiration|metal ion binding|proton transmembrane transport	WP111,WP4396,WP4921	Electron transport chain: OXPHOS system in mitochondria|Nonalcoholic fatty liver disease|Mitochondrial complex III assembly	R-HSA-1428517,R-HSA-1430728,R-HSA-163200,R-HSA-611105	The citric acid (TCA) cycle and respiratory electron transport|Metabolism|Respiratory electron transport, ATP synthesis by chemiosmotic coupling, and heat production by uncoupling proteins.|Respiratory electron transport
D2HGDH	112.39218288545788	169.90596685738925	54.878398913526496	0.323065462413009	-1.6301015685762277	5.006162644731072e-10	6.424022837488242e-09	Down	0.2978710062322643	0.2616780708972283	0.2319222425050041	0.8390722596827463	0.8406271746891869	0.8832591355841256	728294	protein_coding	D-2-hydroxyglutarate dehydrogenase			GO:0005739,GO:0005759,GO:0006103,GO:0006108,GO:0008270,GO:0010042,GO:0010043,GO:0019538,GO:0032025,GO:0032026,GO:0051592,GO:0051990,GO:0071949	mitochondrion|mitochondrial matrix|2-oxoglutarate metabolic process|malate metabolic process|zinc ion binding|response to manganese ion|response to zinc ion|protein metabolic process|response to cobalt ion|response to magnesium ion|response to calcium ion|(R)-2-hydroxyglutarate dehydrogenase activity|FAD binding	WP5224,WP4519	2q37 copy number variation syndrome|Cerebral organic acidurias, including diseases	R-HSA-1428517,R-HSA-1430728,R-HSA-71406,R-HSA-880009	The citric acid (TCA) cycle and respiratory electron transport|Metabolism|Pyruvate metabolism and Citric Acid (TCA) cycle|Interconversion of 2-oxoglutarate and 2-hydroxyglutarate
DAGLA	165.76804211676452	91.98410193585876	239.55198229767024	2.601984245039026	1.3796122265934176	3.49704953744639e-05	0.0001670365567886	Up	0.9888012541820166	0.9133834180718298	1.0863506305844466	0.5441969898121154	0.4997716724385534	0.1682964624310253	747	protein_coding	diacylglycerol lipase alpha	hsa04925,hsa04723	Aldosterone synthesis and secretion|Retrograde endocannabinoid signaling	GO:0004465,GO:0005515,GO:0005886,GO:0007216,GO:0007405,GO:0019369,GO:0031901,GO:0032590,GO:0032591,GO:0042136,GO:0043196,GO:0045211,GO:0046340,GO:0046872,GO:0047372,GO:0098839,GO:0098921,GO:0150077	lipoprotein lipase activity|protein binding|plasma membrane|G protein-coupled glutamate receptor signaling pathway|neuroblast proliferation|arachidonic acid metabolic process|early endosome membrane|dendrite membrane|dendritic spine membrane|neurotransmitter biosynthetic process|varicosity|postsynaptic membrane|diacylglycerol catabolic process|metal ion binding|acylglycerol lipase activity|postsy…	WP3679,WP3869	Cell-type dependent selectivity of CCK2R signaling|Cannabinoid receptor signaling	R-HSA-109582,R-HSA-114508,R-HSA-162582,R-HSA-372790,R-HSA-388396,R-HSA-416476,R-HSA-426048,R-HSA-76002	Hemostasis|Effects of PIP2 hydrolysis|Signal Transduction|Signaling by GPCR|GPCR downstream signalling|G alpha (q) signalling events|Arachidonate production from DAG|Platelet activation, signaling and aggregation
DALRD3	720.8647560455985	1063.8238805824346	377.9056315087621	0.3552640442416621	-1.4930364119012056	1.2164146959438554e-22	1.146651669327832e-20	Down	3.8718978386380334	3.4136251556703723	3.670590517001728	9.443443024365845	10.43429895524582	12.315618083791586	55152	protein_coding	DALR anticodon binding domain containing 3			GO:0000049,GO:0004814,GO:0005515,GO:0005524,GO:0006420,GO:0106217	tRNA binding|arginine-tRNA ligase activity|protein binding|ATP binding|arginyl-tRNA aminoacylation|tRNA C3-cytosine methylation
DAND5	31.609248887053585	43.60169313418861	19.616804639918577	0.449882087133795	-1.1523811703303146	0.0187340009648914	0.044570565187823	Down	0.2851249909051787	0.4161096731686578	0.1811037949263528	0.6879768289789266	0.7310245765498233	0.6390632870552445	199699	protein_coding	DAN domain BMP antagonist family member 5			GO:0003140,GO:0003281,GO:0003283,GO:0005576,GO:0005615,GO:0016015,GO:0023019,GO:0030512,GO:0030514,GO:0035582,GO:0038101,GO:0061371,GO:1900108,GO:1900176	determination of left/right asymmetry in lateral mesoderm|ventricular septum development|atrial septum development|extracellular region|extracellular space|morphogen activity|signal transduction involved in regulation of gene expression|negative regulation of transforming growth factor beta receptor signaling pathway|negative regulation of BMP signaling pathway|sequestering of BMP in extracellula…			R-HSA-1181150,R-HSA-1266738,R-HSA-1433617	Signaling by NODAL|Developmental Biology|Regulation of signaling by NODAL
DBNDD1	77.62609728549198	108.03195035200469	47.22024421897928	0.437222404370259	-1.1935607646787676	0.0005148759641978	0.0018827682825848	Down	0.4874488412413413	0.6265115999045977	0.3546293881118345	1.4716935086339866	1.1444804476230954	0.9156477631473372	79007	protein_coding	dysbindin domain containing 1			GO:0005737,GO:0006469	cytoplasm|negative regulation of protein kinase activity
DCAF4L1	26.63174384926703	9.3625648505869	43.90092284794715	4.7057314154501855	2.234418979581348	0.0002877449819775	0.0011198359162477	Up	0.3801889573107862	0.1348664836967023	0.2339770029957044	0.0867152676865865	0.0394890740320059	0.0412573248393026	285429	protein_coding	DDB1 and CUL4 associated factor 4 like 1			GO:0080008	Cul4-RING E3 ubiquitin ligase complex
DCN	72.16961014575091	108.01607559337693	36.32314469812483	0.3362726074101965	-1.5722968324160498	0.0024574669924784	0.0075770450639731	Down	0.0570352459512234	0.0715440889293041	0.2867992057581398	0.3486375679076593	0.3742324722147845	0.560813852793984	1634	protein_coding	decorin	hsa04350,hsa05205	TGF-beta signaling pathway|Proteoglycans in cancer	GO:0003723,GO:0005515,GO:0005539,GO:0005576,GO:0005615,GO:0005796,GO:0009887,GO:0010508,GO:0010596,GO:0014068,GO:0016239,GO:0016525,GO:0019800,GO:0030021,GO:0043202,GO:0045944,GO:0050840,GO:0051901,GO:0062023,GO:0090141,GO:1900747	RNA binding|protein binding|glycosaminoglycan binding|extracellular region|extracellular space|Golgi lumen|animal organ morphogenesis|positive regulation of autophagy|negative regulation of endothelial cell migration|positive regulation of phosphatidylinositol 3-kinase signaling|positive regulation of macroautophagy|negative regulation of angiogenesis|peptide cross-linking via chondroitin 4-sulfa…	WP2806,WP5055,WP5236,WP3876	Complement system|Burn wound healing|Markers of kidney cell lineage|BMP2-WNT4-FOXO1 pathway in primary endometrial stromal cell differentiation	R-HSA-1430728,R-HSA-1474228,R-HSA-1474244,R-HSA-1474244,R-HSA-1630316,R-HSA-1638091,R-HSA-1643685,R-HSA-1793185,R-HSA-1971475,R-HSA-2022870,R-HSA-2022923,R-HSA-2024101,R-HSA-3000178,R-HSA-3000178,R-HSA-3560782,R-HSA-3560783,R-HSA-3560801,R-HSA-3595172,R-HSA-3595174,R-HSA-3595177,R-HSA-3781865,R-HSA-4420332,R-HSA-5668914,R-HSA-71387	Metabolism|Degradation of the extracellular matrix|Extracellular matrix organization|Extracellular matrix organization|Glycosaminoglycan metabolism|Heparan sulfate/heparin (HS-GAG) metabolism|Disease|Chondroitin sulfate/dermatan sulfate metabolism|A tetrasaccharide linker sequence is required for GAG synthesis|Chondroitin sulfate biosynthesis|Dermatan sulfate biosynthesis|CS/DS degradation|ECM pr…
DCST1-AS1	274.47582229347427	370.0164651479007	178.9351794390479	0.4837045919714797	-1.0478018610460391	3.102537910957955e-07	2.324104752113221e-06	Down	2.458799698809812	3.184174186734133	2.1655229131304434	5.367795779286574	5.351707700099285	6.165594213950628	100505666	non_coding	DCST1 antisense RNA 1
DDX60	1410.7209716080054	2266.1476029958976	555.2943402201129	0.2450079160653617	-2.0290997322564785	3.2555404115405286e-32	8.228024527080476e-30	Down	1.4303248088568743	1.3824181462708776	1.5953400868722645	7.050236911194688	7.525112011525956	4.347070163632149	55601	protein_coding	DExD/H-box helicase 60			GO:0003690,GO:0003724,GO:0003725,GO:0003727,GO:0005515,GO:0005524,GO:0005737,GO:0005829,GO:0009615,GO:0016887,GO:0045087,GO:0045111,GO:0051607,GO:1900245,GO:1900246	double-stranded DNA binding|RNA helicase activity|double-stranded RNA binding|single-stranded RNA binding|protein binding|ATP binding|cytoplasm|cytosol|response to virus|ATP hydrolysis activity|innate immune response|intermediate filament cytoskeleton|defense response to virus|positive regulation of MDA-5 signaling pathway|positive regulation of RIG-I signaling pathway
DDX60L	451.4069999618648	620.0285618814993	282.78543804223017	0.4560347022345721	-1.1327844835744871	1.980697626117913e-14	5.815048131627995e-13	Down	0.9185078382459104	0.7897549852952287	0.92685591598803	2.0966437427440767	2.116262253766782	1.840371896237729	91351	protein_coding	DExD/H-box 60 like			GO:0003724,GO:0003725,GO:0003727,GO:0005524,GO:0005737,GO:0016887,GO:0051607	RNA helicase activity|double-stranded RNA binding|single-stranded RNA binding|ATP binding|cytoplasm|ATP hydrolysis activity|defense response to virus
DENND6B	72.07175141485641	100.24465990183386	43.89884292787893	0.4379586002932093	-1.1911335948658466	0.0002464304197814	0.0009711864611455	Down	0.2519058452947532	0.2201145137953248	0.1788278647738871	0.4528873525823206	0.525419347886845	0.5745984106246252	414918	protein_coding	DENN domain containing 6B			GO:0005085,GO:0005829,GO:0055037	guanyl-nucleotide exchange factor activity|cytosol|recycling endosome			R-HSA-199991,R-HSA-5653656,R-HSA-8876198,R-HSA-9007101	Membrane Trafficking|Vesicle-mediated transport|RAB GEFs exchange GTP for GDP on RABs|Rab regulation of trafficking
DEPDC1-AS1	18.05759207195318	4.502057037880469	31.61312710602589	6.934054951833805	2.7936992698294656	0.0001553817163913	0.0006436925171521	Up	0.7501484112638465	0.4457245356335482	0.8406367610123991	0.0701848282971399	0.1917678827147131	0.044523313092706	101927220	non_coding	DEPDC1 antisense RNA 1
DES	8.229224317158254	16.126149242113613	0.3322993922028841	0.0221604003828691	-5.495872242270226	0.000171862638251	0.0007038780057446	Down	0.0	0.0118000657269183	0.0	0.1820904640231042	0.2369193537873357	0.1856461371821369	1674	protein_coding	desmin	hsa05410,hsa05412,hsa05414	Hypertrophic cardiomyopathy|Arrhythmogenic right ventricular cardiomyopathy|Dilated cardiomyopathy	GO:0005515,GO:0005634,GO:0005829,GO:0005911,GO:0005916,GO:0006936,GO:0007010,GO:0008016,GO:0008092,GO:0014704,GO:0030018,GO:0031594,GO:0042383,GO:0042802,GO:0045109,GO:0045111,GO:0060538,GO:0070062,GO:0097512	protein binding|nucleus|cytosol|cell-cell junction|fascia adherens|muscle contraction|cytoskeleton organization|regulation of heart contraction|cytoskeletal protein binding|intercalated disc|Z disc|neuromuscular junction|sarcolemma|identical protein binding|intermediate filament organization|intermediate filament cytoskeleton|skeletal muscle organ development|extracellular exosome|cardiac myofibr…	WP383,WP2118,WP4754,WP5236,WP5194	Striated muscle contraction pathway|Arrhythmogenic right ventricular cardiomyopathy|IL-18 signaling pathway|Markers of kidney cell lineage|Synthesis of ceramides and 1-deoxyceramides	R-HSA-390522,R-HSA-397014	Striated Muscle Contraction|Muscle contraction
DGKA	501.3852916219702	805.8104956390301	196.96008760491	0.2444566981803188	-2.0323491587614493	4.566014192280417e-25	5.647285212707673e-23	Down	1.1957539315012131	1.2737707225320654	1.3520664776879798	4.437757555633175	4.9863874943520585	6.8679013989620685	1606	protein_coding	diacylglycerol kinase alpha	hsa00561,hsa00564,hsa04070,hsa04072,hsa05231	Glycerolipid metabolism|Glycerophospholipid metabolism|Phosphatidylinositol signaling system|Phospholipase D signaling pathway|Choline metabolism in cancer	GO:0004143,GO:0005509,GO:0005524,GO:0005543,GO:0005829,GO:0005886,GO:0006654,GO:0007205,GO:0008289,GO:0016020,GO:0016301,GO:0030168,GO:0035556,GO:0046339,GO:0046486,GO:0046834	diacylglycerol kinase activity|calcium ion binding|ATP binding|phospholipid binding|cytosol|plasma membrane|phosphatidic acid biosynthetic process|protein kinase C-activating G protein-coupled receptor signaling pathway|lipid binding|membrane|kinase activity|platelet activation|intracellular signal transduction|diacylglycerol metabolic process|glycerolipid metabolic process|lipid phosphorylation	WP5072	Modulators of TCR signaling and T cell activation	R-HSA-109582,R-HSA-114508,R-HSA-162582,R-HSA-372790,R-HSA-388396,R-HSA-416476,R-HSA-76002	Hemostasis|Effects of PIP2 hydrolysis|Signal Transduction|Signaling by GPCR|GPCR downstream signalling|G alpha (q) signalling events|Platelet activation, signaling and aggregation
DGKE	1130.775674332357	679.6812880628356	1581.870060601879	2.326964026477496	1.2184489076819462	2.1619350075683591e-19	1.3275346689079089e-17	Up	5.033616732113226	3.767422301905705	4.688232951722753	1.915149677355629	2.161993545132066	1.9875114266800176	8526	protein_coding	diacylglycerol kinase epsilon	hsa00561,hsa00564,hsa04070,hsa04072,hsa05231	Glycerolipid metabolism|Glycerophospholipid metabolism|Phosphatidylinositol signaling system|Phospholipase D signaling pathway|Choline metabolism in cancer	GO:0004143,GO:0005524,GO:0005654,GO:0005737,GO:0005829,GO:0005886,GO:0006654,GO:0006661,GO:0007205,GO:0016020,GO:0016301,GO:0030168,GO:0046339,GO:0046834,GO:0046872,GO:0050804,GO:0098978	diacylglycerol kinase activity|ATP binding|nucleoplasm|cytoplasm|cytosol|plasma membrane|phosphatidic acid biosynthetic process|phosphatidylinositol biosynthetic process|protein kinase C-activating G protein-coupled receptor signaling pathway|membrane|kinase activity|platelet activation|diacylglycerol metabolic process|lipid phosphorylation|metal ion binding|modulation of chemical synaptic transm…	WP4352	Ciliary landscape	R-HSA-109582,R-HSA-114508,R-HSA-162582,R-HSA-372790,R-HSA-388396,R-HSA-416476,R-HSA-76002	Hemostasis|Effects of PIP2 hydrolysis|Signal Transduction|Signaling by GPCR|GPCR downstream signalling|G alpha (q) signalling events|Platelet activation, signaling and aggregation
DGKI	12.458357862484196	5.62473461175001	19.29198111321838	3.4301159572426214	1.778257348442159	0.0201037061867901	0.0473512334132135	Up	0.0524167457560884	0.0230704270433452	0.0370957804684684	0.0105954433169334	0.0115800852156241	0.0120986209253877	9162	protein_coding	diacylglycerol kinase iota	hsa00561,hsa00564,hsa04070,hsa04072,hsa05231	Glycerolipid metabolism|Glycerophospholipid metabolism|Phosphatidylinositol signaling system|Phospholipase D signaling pathway|Choline metabolism in cancer	GO:0004143,GO:0005515,GO:0005524,GO:0005634,GO:0005737,GO:0005829,GO:0005886,GO:0007205,GO:0014069,GO:0030168,GO:0030424,GO:0030672,GO:0032991,GO:0035556,GO:0043197,GO:0045202,GO:0046339,GO:0046834,GO:0046872,GO:0051966,GO:0097060	diacylglycerol kinase activity|protein binding|ATP binding|nucleus|cytoplasm|cytosol|plasma membrane|protein kinase C-activating G protein-coupled receptor signaling pathway|postsynaptic density|platelet activation|axon|synaptic vesicle membrane|protein-containing complex|intracellular signal transduction|dendritic spine|synapse|diacylglycerol metabolic process|lipid phosphorylation|metal ion bin…			R-HSA-109582,R-HSA-114508,R-HSA-162582,R-HSA-372790,R-HSA-388396,R-HSA-416476,R-HSA-76002	Hemostasis|Effects of PIP2 hydrolysis|Signal Transduction|Signaling by GPCR|GPCR downstream signalling|G alpha (q) signalling events|Platelet activation, signaling and aggregation
DGLUCY	56.93092773092975	29.360005538142943	84.50184992371655	2.8673638086990505	1.5197249641205817	0.0001199565465409	0.0005101005157591	Up	0.4452685769992939	0.4357013955403929	0.4637956120662038	0.1620106746544319	0.2371425523058779	0.0935987419924906	80017	protein_coding	D-glutamate cyclase	hsa00470	D-Amino acid metabolism	GO:0003674,GO:0005515,GO:0005575,GO:0005759,GO:0006536,GO:0008150,GO:0047820	molecular_function|protein binding|cellular_component|mitochondrial matrix|glutamate metabolic process|biological_process|D-glutamate cyclase activity
DGUOK	1458.5658210621598	1962.9112223758696	954.2204197484496	0.4861515730025478	-1.0405219054876127	9.555100396621098e-13	2.0445570038855872e-11	Down	18.87874084410744	21.17835564795576	22.384401971035548	38.7869450367182	42.80322056795934	52.46376998182807	1716	protein_coding	deoxyguanosine kinase	hsa00230	Purine metabolism	GO:0004136,GO:0004138,GO:0005524,GO:0005634,GO:0005737,GO:0005739,GO:0005759,GO:0005829,GO:0006468,GO:0006754,GO:0008617,GO:0010977,GO:0042775,GO:0046070,GO:0046122,GO:0106383	deoxyadenosine kinase activity|deoxyguanosine kinase activity|ATP binding|nucleus|cytoplasm|mitochondrion|mitochondrial matrix|cytosol|protein phosphorylation|ATP biosynthetic process|guanosine metabolic process|negative regulation of neuron projection development|mitochondrial ATP synthesis coupled electron transport|dGTP metabolic process|purine deoxyribonucleoside metabolic process|dAMP salvage	WP4792,WP5269,WP4224	Purine metabolism|Genetic causes of porto-sinusoidal vascular disease|Purine metabolism and related disorders	R-HSA-1430728,R-HSA-15869,R-HSA-74217,R-HSA-8956321	Metabolism|Metabolism of nucleotides|Purine salvage|Nucleotide salvage
DHPS	1902.389714921689	2592.299917320139	1212.4795125232386	0.4677702059606047	-1.096128120930565	9.911383371853054e-13	2.1078611539237244e-11	Down	19.72345905282663	19.736644099212533	18.33445463759565	37.59792494412578	37.98492947032845	53.22783244018195	1725	protein_coding	deoxyhypusine synthase			GO:0005515,GO:0005737,GO:0005829,GO:0006412,GO:0008216,GO:0008284,GO:0008612,GO:0034038,GO:0042102,GO:0042593,GO:0042802,GO:0046203	protein binding|cytoplasm|cytosol|translation|spermidine metabolic process|positive regulation of cell population proliferation|peptidyl-lysine modification to peptidyl-hypusine|deoxyhypusine synthase activity|positive regulation of T cell proliferation|glucose homeostasis|identical protein binding|spermidine catabolic process			R-HSA-163841,R-HSA-204626,R-HSA-392499,R-HSA-597592	Gamma carboxylation, hypusine formation and arylsulfatase activation|Hypusine synthesis from eIF5A-lysine|Metabolism of proteins|Post-translational protein modification
DHRSX	69.49131808525388	98.0687590510428	40.91387711946492	0.4167431769862924	-1.2627695156123702	0.0047185810872649	0.0134897271443956	Down	0.6217925456241178	0.2155170593001297	0.4377318750187749	0.6334686480090311	1.5763037400811184	0.9902854926808076	207063	protein_coding	dehydrogenase/reductase X-linked			GO:0005515,GO:0005576,GO:0010508,GO:0016491	protein binding|extracellular region|positive regulation of autophagy|oxidoreductase activity
DHX58	74.44978209882	118.63868030958272	30.26088388805728	0.2550021823836075	-1.971418500742308	4.4454174856219607e-08	3.9372085084693445e-07	Down	0.3114767683590388	0.3781078203639692	0.2223060430076552	1.4586746814422242	1.4284143948859802	0.8766406014727013	79132	protein_coding	DExH-box helicase 58	hsa04622	RIG-I-like receptor signaling pathway	GO:0002753,GO:0003677,GO:0003724,GO:0003725,GO:0003727,GO:0005515,GO:0005524,GO:0005737,GO:0008270,GO:0009615,GO:0009617,GO:0016887,GO:0032480,GO:0032481,GO:0039534,GO:0039536,GO:0045088,GO:0045824,GO:0140374,GO:1900245,GO:1900246	cytosolic pattern recognition receptor signaling pathway|DNA binding|RNA helicase activity|double-stranded RNA binding|single-stranded RNA binding|protein binding|ATP binding|cytoplasm|zinc ion binding|response to virus|response to bacterium|ATP hydrolysis activity|negative regulation of type I interferon production|positive regulation of type I interferon production|negative regulation of MDA-5 …	WP5039,WP3865	SARS-CoV-2 innate immunity evasion and cell-specific immune response|Novel intracellular components of RIG-I-like receptor pathway	R-HSA-168249,R-HSA-168256,R-HSA-168928	Innate Immune System|Immune System|DDX58/IFIH1-mediated induction of interferon-alpha/beta
DHX9	11296.75764633952	7316.685105230816	15276.830187448222	2.0879252250573463	1.0620700455425505	0.0005080282814475	0.0018612405882695	Up	90.65549870727985	90.91923591471728	91.21929027433316	58.32101486184758	53.797437966033954	25.61632418592276	1660	protein_coding	DExH-box helicase 9			GO:0000380,GO:0000978,GO:0000993,GO:0001069,GO:0001649,GO:0003677,GO:0003678,GO:0003688,GO:0003690,GO:0003697,GO:0003712,GO:0003713,GO:0003723,GO:0003724,GO:0003725,GO:0003727,GO:0003729,GO:0005515,GO:0005524,GO:0005622,GO:0005634,GO:0005654,GO:0005726,GO:0005730,GO:0005737,GO:0005813,GO:0005829,GO:0005844,GO:0006260,GO:0006353,GO:0006357,GO:0006954,GO:0010501,GO:0015629,GO:0016020,GO:0016442,GO:…	alternative mRNA splicing, via spliceosome|RNA polymerase II cis-regulatory region sequence-specific DNA binding|RNA polymerase II complex binding|regulatory region RNA binding|osteoblast differentiation|DNA binding|DNA helicase activity|DNA replication origin binding|double-stranded DNA binding|single-stranded DNA binding|transcription coregulator activity|transcription coactivator activity|RNA …	WP3584,WP3594,WP411	MECP2 and associated Rett syndrome|Circadian rhythm genes|mRNA processing	R-HSA-1606322,R-HSA-168249,R-HSA-168256,R-HSA-1810476,R-HSA-1834949,R-HSA-3134963,R-HSA-72163,R-HSA-72172,R-HSA-72203,R-HSA-8953854	ZBP1(DAI) mediated induction of type I IFNs|Innate Immune System|Immune System|RIP-mediated NFkB activation via ZBP1|Cytosolic sensors of pathogen-associated DNA |DEx/H-box helicases activate type I IFN and inflammatory cytokines production |mRNA Splicing - Major Pathway|mRNA Splicing|Processing of Capped Intron-Containing Pre-mRNA|Metabolism of RNA
DIO3	94.9036809753244	30.346779178561786	159.460582772087	5.250928986535635	2.3925726848176194	8.326078995134512e-09	8.526041784859117e-08	Up	1.652936780616857	1.4858090372057018	2.953857174692584	0.596793637507285	0.4550609890489958	0.1716858773895949	1735	protein_coding	iodothyronine deiodinase 3	hsa04919	Thyroid hormone signaling pathway	GO:0001666,GO:0004800,GO:0005886,GO:0010008,GO:0033798,GO:0040018,GO:0042403,GO:0042404,GO:0042446,GO:0043231,GO:0046549,GO:0070342,GO:0097474	response to hypoxia|thyroxine 5'-deiodinase activity|plasma membrane|endosome membrane|thyroxine 5-deiodinase activity|positive regulation of multicellular organism growth|thyroid hormone metabolic process|thyroid hormone catabolic process|hormone biosynthetic process|intracellular membrane-bounded organelle|retinal cone cell development|brown fat cell proliferation|retinal cone cell apoptotic pr…	WP4746,WP15	Thyroid hormones production and peripheral downstream signaling effects|Selenium micronutrient network	R-HSA-1430728,R-HSA-209776,R-HSA-209968,R-HSA-350864,R-HSA-71291	Metabolism|Metabolism of amine-derived hormones|Thyroxine biosynthesis|Regulation of thyroid hormone activity|Metabolism of amino acids and derivatives
DIPK2A	1431.3895028741388	716.716235487031	2146.062770261247	2.992876245586493	1.5815326251207165	3.9142740050916896e-31	9.101469916639198e-29	Up	12.017905282141152	10.303574902248249	13.29215240443615	3.8238567212502392	4.839490462995037	3.799319648998565	205428	protein_coding	divergent protein kinase domain 2A			GO:0000139,GO:0005615,GO:0014066,GO:0030126,GO:0034392,GO:0060038,GO:1900020	Golgi membrane|extracellular space|regulation of phosphatidylinositol 3-kinase signaling|COPI vesicle coat|negative regulation of smooth muscle cell apoptotic process|cardiac muscle cell proliferation|positive regulation of protein kinase C activity
DLG2	61.31294813909594	92.69221694667652	29.933679331515357	0.3229827339237729	-1.6304710517896792	1.741816539918994e-05	8.88693348146499e-05	Down	0.0415041811216157	0.0195722453785978	0.0278269246388478	0.1100235284382954	0.0962770665410955	0.0821128025240026	1740	protein_coding	discs large MAGUK scaffold protein 2	hsa04390,hsa04530,hsa05165	Hippo signaling pathway|Tight junction|Human papillomavirus infection	GO:0004385,GO:0005515,GO:0005829,GO:0005886,GO:0005912,GO:0007268,GO:0014069,GO:0016020,GO:0019900,GO:0031594,GO:0035865,GO:0043005,GO:0043204,GO:0044224,GO:0045197,GO:0046037,GO:0046710,GO:0098839,GO:0099641,GO:0099642,GO:1904115	guanylate kinase activity|protein binding|cytosol|plasma membrane|adherens junction|chemical synaptic transmission|postsynaptic density|membrane|kinase binding|neuromuscular junction|cellular response to potassium ion|neuron projection|perikaryon|juxtaparanode region of axon|establishment or maintenance of epithelial cell apical/basal polarity|GMP metabolic process|GDP metabolic process|postsynap…	WP4875	Disruption of postsynaptic signaling by CNV	R-HSA-112314,R-HSA-112314,R-HSA-112315,R-HSA-112315,R-HSA-112316,R-HSA-112316,R-HSA-162582,R-HSA-438064,R-HSA-438066,R-HSA-438066,R-HSA-442742,R-HSA-442755,R-HSA-442755,R-HSA-442982,R-HSA-5673001,R-HSA-5683057,R-HSA-5684996,R-HSA-6794361,R-HSA-6794361,R-HSA-6794362,R-HSA-6794362,R-HSA-9609736,R-HSA-9617324,R-HSA-9620244	Neurotransmitter receptors and postsynaptic signal transmission|Neurotransmitter receptors and postsynaptic signal transmission|Transmission across Chemical Synapses|Transmission across Chemical Synapses|Neuronal System|Neuronal System|Signal Transduction|Post NMDA receptor activation events|Unblocking of NMDA receptors, glutamate binding and activation|Unblocking of NMDA receptors, glutamate bin…
DLG4	456.2385907933757	704.6120629725482	207.8651186142029	0.2950647002382671	-1.7608967591305305	3.7554675155251423e-20	2.6407902420662483e-18	Down	0.6516339115479632	0.8186832355042273	0.5510093212345141	2.183411641071937	2.2271008393170235	2.747742981811572	1742	protein_coding	discs large MAGUK scaffold protein 4	hsa04390,hsa04724,hsa05016,hsa05022,hsa05030	Hippo signaling pathway|Glutamatergic synapse|Huntington disease|Pathways of neurodegeneration - multiple diseases|Cocaine addiction	GO:0002091,GO:0005109,GO:0005515,GO:0005737,GO:0005739,GO:0005783,GO:0005829,GO:0005886,GO:0005912,GO:0007165,GO:0007204,GO:0007268,GO:0007399,GO:0007612,GO:0008021,GO:0014069,GO:0016188,GO:0019865,GO:0019894,GO:0019900,GO:0019901,GO:0019903,GO:0021987,GO:0030054,GO:0030165,GO:0030666,GO:0030863,GO:0031234,GO:0031594,GO:0031697,GO:0031698,GO:0031748,GO:0031812,GO:0032281,GO:0032839,GO:0033130,GO:…	negative regulation of receptor internalization|frizzled binding|protein binding|cytoplasm|mitochondrion|endoplasmic reticulum|cytosol|plasma membrane|adherens junction|signal transduction|positive regulation of cytosolic calcium ion concentration|chemical synaptic transmission|nervous system development|learning|synaptic vesicle|postsynaptic density|synaptic vesicle maturation|immunoglobulin bin…	WP4549,WP4008,WP3676,WP4539	Fragile X syndrome|NO/cGMP/PKG mediated neuroprotection|BDNF-TrkB signaling|Synaptic signaling pathways associated with autism spectrum disorder	R-HSA-112314,R-HSA-112314,R-HSA-112315,R-HSA-112315,R-HSA-112316,R-HSA-112316,R-HSA-1236394,R-HSA-1266738,R-HSA-1266738,R-HSA-162582,R-HSA-162582,R-HSA-194315,R-HSA-195258,R-HSA-373760,R-HSA-399719,R-HSA-399721,R-HSA-422475,R-HSA-438064,R-HSA-438066,R-HSA-438066,R-HSA-442742,R-HSA-442755,R-HSA-442755,R-HSA-442982,R-HSA-447038,R-HSA-451306,R-HSA-451308,R-HSA-451326,R-HSA-5625900,R-HSA-5673001,R-HS…	Neurotransmitter receptors and postsynaptic signal transmission|Neurotransmitter receptors and postsynaptic signal transmission|Transmission across Chemical Synapses|Transmission across Chemical Synapses|Neuronal System|Neuronal System|Signaling by ERBB4|Developmental Biology|Developmental Biology|Signal Transduction|Signal Transduction|Signaling by Rho GTPases|RHO GTPase Effectors|L1CAM interact…
DLL4	80.64517729404963	51.801520848216384	109.48883373988284	2.1121113933857005	1.078685924870232	0.0004978442440535	0.0018293101078907	Up	0.7567108804775549	0.7493730590400907	1.0591479600388607	0.4002201402672769	0.465332846361641	0.4051413560026592	54567	protein_coding	delta like canonical Notch ligand 4	hsa04330,hsa04658,hsa05200,hsa05207,hsa05224,hsa01522	Notch signaling pathway|Th1 and Th2 cell differentiation|Pathways in cancer|Chemical carcinogenesis - receptor activation|Breast cancer|Endocrine resistance	GO:0000122,GO:0001525,GO:0001569,GO:0001974,GO:0003180,GO:0003208,GO:0003209,GO:0003222,GO:0003344,GO:0005112,GO:0005509,GO:0005515,GO:0005886,GO:0007165,GO:0007219,GO:0007601,GO:0008015,GO:0008285,GO:0010596,GO:0010628,GO:0010629,GO:0030217,GO:0035912,GO:0035924,GO:0044344,GO:0045746,GO:0045747,GO:0048018,GO:0050767,GO:0060579,GO:0061074,GO:0061314,GO:0072554,GO:0090051,GO:1903588,GO:2000179	negative regulation of transcription by RNA polymerase II|angiogenesis|branching involved in blood vessel morphogenesis|blood vessel remodeling|aortic valve morphogenesis|cardiac ventricle morphogenesis|cardiac atrium morphogenesis|ventricular trabecula myocardium morphogenesis|pericardium morphogenesis|Notch binding|calcium ion binding|protein binding|plasma membrane|signal transduction|Notch si…	WP2064,WP5269,WP4262,WP61,WP4787,WP4239,WP268,WP3845,WP4331,WP3413,WP3888	Neural crest differentiation|Genetic causes of porto-sinusoidal vascular disease|Breast cancer pathway|Notch signaling pathway|Osteoblast differentiation and related diseases|Epithelial to mesenchymal transition in colorectal cancer|Notch signaling|Canonical and non-canonical Notch signaling|Neovascularisation processes|NOTCH1 regulation of endothelial cell calcification|VEGFA-VEGFR2 signaling	R-HSA-157118,R-HSA-157118,R-HSA-162582,R-HSA-162582,R-HSA-1643685,R-HSA-1980143,R-HSA-1980145,R-HSA-1980145,R-HSA-2122948,R-HSA-2644602,R-HSA-2644603,R-HSA-2644606,R-HSA-2660825,R-HSA-2660826,R-HSA-2691230,R-HSA-2691232,R-HSA-2894858,R-HSA-2894862,R-HSA-2979096,R-HSA-2979096,R-HSA-5663202,R-HSA-9012852,R-HSA-9012852,R-HSA-9013507,R-HSA-9013507,R-HSA-9013694,R-HSA-9013700	Signaling by NOTCH|Signaling by NOTCH|Signal Transduction|Signal Transduction|Disease|Signaling by NOTCH1|Signaling by NOTCH2|Signaling by NOTCH2|Activated NOTCH1 Transmits Signal to the Nucleus|Signaling by NOTCH1 PEST Domain Mutants in Cancer|Signaling by NOTCH1 in Cancer|Constitutive Signaling by NOTCH1 PEST Domain Mutants|Signaling by NOTCH1 t(7;9)(NOTCH1:M1580_K2555) Translocation Mutant|Con…
DLX6-AS1	12.680533662524256	2.7432239708198107	22.617843354228697	8.343854796962603	3.0607140517305544	0.0064805662448309	0.0177779762063247	Up	0.4834983844717386	0.1197024757936183	0.3106597467155859	0.1172803763973647	0.0	0.0	285987	non_coding	DLX6 antisense RNA 1
DMBT1	127.22846212321129	240.4795227248728	13.97740152154972	0.0580784557152169	-4.105853096661755	3.650593507970736e-24	4.133941570487121e-22	Down	0.035852912046363	0.0451884956044743	0.0557243861685486	0.9072244969945542	1.156789082100993	0.4197896863962773	1755	protein_coding	deleted in malignant brain tumors 1	hsa04970	Salivary secretion	GO:0005044,GO:0005515,GO:0005576,GO:0005615,GO:0005737,GO:0006897,GO:0015031,GO:0019898,GO:0030670,GO:0030855,GO:0035375,GO:0038187,GO:0042589,GO:0043152,GO:0045087,GO:0048306,GO:0050829,GO:0050830,GO:0051607,GO:0070062	scavenger receptor activity|protein binding|extracellular region|extracellular space|cytoplasm|endocytosis|protein transport|extrinsic component of membrane|phagocytic vesicle membrane|epithelial cell differentiation|zymogen binding|pattern recognition receptor activity|zymogen granule membrane|induction of bacterial agglutination|innate immune response|calcium-dependent protein binding|defense r…	WP5323	Fatty Acids and Lipoproteins Transport in Hepatocytes	R-HSA-392499,R-HSA-5683826	Metabolism of proteins|Surfactant metabolism
DMBX1	57.12195867189042	96.28654557791045	17.957371765870388	0.1862971533041431	-2.4243224654031583	1.8371740264163693e-08	1.7488252099713454e-07	Down	0.0878148775215764	0.1227717700447368	0.0675347275468665	0.3834166151452309	0.7446314846252815	0.4399581423445653	127343	protein_coding	diencephalon/mesencephalon homeobox 1			GO:0000122,GO:0000785,GO:0000977,GO:0000981,GO:0001227,GO:0003677,GO:0003700,GO:0005634,GO:0005667,GO:0006357,GO:0007417,GO:0007420,GO:0008343,GO:0008344,GO:0042802,GO:0043565,GO:0045892,GO:0048589,GO:1990837	negative regulation of transcription by RNA polymerase II|chromatin|RNA polymerase II transcription regulatory region sequence-specific DNA binding|DNA-binding transcription factor activity, RNA polymerase II-specific|DNA-binding transcription repressor activity, RNA polymerase II-specific|DNA binding|DNA-binding transcription factor activity|nucleus|transcription regulator complex|regulation of …	WP2064	Neural crest differentiation
DMC1	19.1682927081052	28.688615945767094	9.647969470443302	0.3366428980367796	-1.5707090654519775	0.0156708796331256	0.0383288176608805	Down	0.0482954757006565	0.1434814641785932	0.0874265970628391	0.2741275151246681	0.2208607253801023	0.3712072899863323	11144	protein_coding	DNA meiotic recombinase 1			GO:0000150,GO:0000730,GO:0000781,GO:0000794,GO:0001541,GO:0001556,GO:0003677,GO:0003690,GO:0003697,GO:0005515,GO:0005524,GO:0005634,GO:0005694,GO:0006312,GO:0007129,GO:0007131,GO:0007141,GO:0007283,GO:0007286,GO:0007292,GO:0008094,GO:0042148,GO:0042802,GO:0051321,GO:0070192,GO:0140664	DNA strand exchange activity|DNA recombinase assembly|chromosome, telomeric region|condensed nuclear chromosome|ovarian follicle development|oocyte maturation|DNA binding|double-stranded DNA binding|single-stranded DNA binding|protein binding|ATP binding|nucleus|chromosome|mitotic recombination|homologous chromosome pairing at meiosis|reciprocal meiotic recombination|male meiosis I|spermatogenesi…	WP5316,WP34	Primary ovarian insufficiency|Ovarian infertility	R-HSA-1474165,R-HSA-1500620,R-HSA-1640170,R-HSA-912446	Reproduction|Meiosis|Cell Cycle|Meiotic recombination
DMGDH	42.40460613777418	75.15043508113409	9.65877719441422	0.1285141256567767	-2.9600011526280667	3.297196199446495e-07	2.457256603510573e-06	Down	0.0215687126780266	0.0152568292745433	0.0526792675330987	0.1378963844573004	0.2052367846813154	0.3776474192033272	29958	protein_coding	dimethylglycine dehydrogenase	hsa00260	Glycine, serine and threonine metabolism	GO:0003723,GO:0005737,GO:0005739,GO:0005759,GO:0006579,GO:0009055,GO:0019695,GO:0022900,GO:0042426,GO:0047865	RNA binding|cytoplasm|mitochondrion|mitochondrial matrix|amino-acid betaine catabolic process|electron transfer activity|choline metabolic process|electron transport chain|choline catabolic process|dimethylglycine dehydrogenase activity	WP2525	Trans-sulfuration, one-carbon metabolism and related pathways	R-HSA-1430728,R-HSA-6798163,R-HSA-71291	Metabolism|Choline catabolism|Metabolism of amino acids and derivatives
DNAAF3	125.07274089955476	205.87590230903143	44.26957949007802	0.2150319554201643	-2.217377023442494	2.521795844867448e-13	6.1079996859227e-12	Down	0.3255248934605445	0.5113427894044438	0.65475499819062	2.1319562752704497	2.298834161534413	2.8098399231019875	352909	protein_coding	dynein axonemal assembly factor 3			GO:0007368,GO:0007507,GO:0044458,GO:0070286,GO:0120293	determination of left/right symmetry|heart development|motile cilium assembly|axonemal dynein complex assembly|dynein axonemal particle	WP4803	Ciliopathies
DNAH10	19.229612716298305	5.189054398915268	33.27017103368134	6.35738245787384	2.6684328830639994	0.000152147128802	0.0006315862364148	Up	0.0577331338467732	0.0627061955589329	0.0655535331842972	0.0121971264562098	0.016663267350376	0.0019343798838619	196385	protein_coding	dynein axonemal heavy chain 10	hsa05014,hsa05016,hsa05022	Amyotrophic lateral sclerosis|Huntington disease|Pathways of neurodegeneration - multiple diseases	GO:0005524,GO:0005874,GO:0005930,GO:0007018,GO:0008569,GO:0030286,GO:0045505,GO:0051959,GO:0097729	ATP binding|microtubule|axoneme|microtubule-based movement|minus-end-directed microtubule motor activity|dynein complex|dynein intermediate chain binding|dynein light intermediate chain binding|9+2 motile cilium
DNAH17-AS1	726.3106771082079	984.9106040384806	467.7107501779346	0.4750211676462774	-1.0739362913850776	1.9393825459510947e-10	2.6672627932840013e-09	Down	2.427819082420419	2.4862987606733977	2.353133323023648	5.051540442414676	4.425844422513023	6.4790130320606565	100996295	non_coding	DNAH17 antisense RNA 1
DNAI7	5.645007485876147	10.958032522424904	0.3319824493273863	0.0325490395199403	-4.941241217820481	0.0023007383286256	0.0071392483474915	Down	0.0074927715875366	0.0	0.0	0.04089359914332	0.1564285438946576	0.0622602426987433	55259	protein_coding	dynein axonemal intermediate chain 7			GO:0005515,GO:0005858,GO:0005929,GO:0005930,GO:0008017,GO:0048487	protein binding|axonemal dynein complex|cilium|axoneme|microtubule binding|beta-tubulin binding
DNAJB5	158.24155569956483	256.6240249170658	59.85908648206378	0.2333890289130212	-2.099191350057993	1.0376412577576104e-16	4.298200924948923e-15	Down	0.574601104794598	0.4459958601620322	0.3748353965878377	2.195216400311076	1.821801076243733	2.2340497218433213	25822	protein_coding	DnaJ heat shock protein family (Hsp40) member B5			GO:0005515,GO:0005829,GO:0006986,GO:0051082,GO:0051085,GO:0051087	protein binding|cytosol|response to unfolded protein|unfolded protein binding|chaperone cofactor-dependent protein refolding|chaperone binding
DNAJC3-DT	87.18380583776128	119.52257884598434	54.84503282953824	0.4586723420690831	-1.1244641793201036	0.0046108839894601	0.0132208493739224	Down	0.6249713566666253	0.6462159103194384	0.2403195875704864	1.2740831124013927	1.4436519509303485	0.7541480644260228	100289274	non_coding	DNAJC3 divergent transcript
DNAJC4	625.5560747389106	861.6599338245172	389.45221565330365	0.4520834369816709	-1.1453390323999644	3.2901310078456912e-06	1.975778052542045e-05	Down	8.231270553604022	8.605406918350736	6.454124193509487	13.640403061361294	13.572555023240898	26.311202939304327	3338	protein_coding	DnaJ heat shock protein family (Hsp40) member C4			GO:0005515,GO:0006457,GO:0006986,GO:0016020,GO:0051082	protein binding|protein folding|response to unfolded protein|membrane|unfolded protein binding
DNAJC9-AS1	182.93370127432232	273.04184831734847	92.82555423129604	0.3400871600387476	-1.5560235566396328	9.395389501284423e-11	1.3920662490475706e-09	Down	0.6871357151214139	0.5812369814914791	0.7270382908218906	1.8047876347785416	1.821652226828046	2.490545183169856	414245	non_coding	DNAJC9 antisense RNA 1
DNASE1L1	1161.923359770073	1637.183720644893	686.6629988952526	0.41945928204772	-1.2533973234092246	9.940773950991616e-12	1.7457921141122136e-10	Down	3.71373506017618	3.765418322903971	3.929684825831212	7.479143738353588	8.368966433412051	12.468846492473077	1774	protein_coding	deoxyribonuclease 1 like 1			GO:0000737,GO:0003677,GO:0004536,GO:0005515,GO:0005576,GO:0005634,GO:0005783,GO:0006259,GO:0035580,GO:0090305	DNA catabolic process, endonucleolytic|DNA binding|deoxyribonuclease activity|protein binding|extracellular region|nucleus|endoplasmic reticulum|DNA metabolic process|specific granule lumen|nucleic acid phosphodiester bond hydrolysis			R-HSA-168249,R-HSA-168256,R-HSA-6798695	Innate Immune System|Immune System|Neutrophil degranulation
DNM3	117.39231398844151	157.61242083691468	77.17220713996824	0.4898595226224138	-1.0295600090729145	0.0012248663284061	0.0040920390615087	Down	0.0809801343276485	0.0453627549680712	0.0633430023995002	0.1089296144555006	0.1154744379283056	0.1784189263571483	26052	protein_coding	dynamin 3	hsa04072,hsa04144,hsa04961,hsa04721,hsa05100	Phospholipase D signaling pathway|Endocytosis|Endocrine and other factor-regulated calcium reabsorption|Synaptic vesicle cycle|Bacterial invasion of epithelial cells	GO:0003924,GO:0005515,GO:0005525,GO:0005737,GO:0005794,GO:0005874,GO:0005886,GO:0006897,GO:0007416,GO:0008017,GO:0014069,GO:0030424,GO:0031623,GO:0031798,GO:0031802,GO:0043083,GO:0043197,GO:0044327,GO:0046847,GO:0048471,GO:0048488,GO:0050998,GO:0051491,GO:0061002,GO:0061828,GO:0061829,GO:0070062,GO:0098793,GO:0098844,GO:0098884,GO:0098978,GO:0099173,GO:0099186,GO:0120283,GO:1903423	GTPase activity|protein binding|GTP binding|cytoplasm|Golgi apparatus|microtubule|plasma membrane|endocytosis|synapse assembly|microtubule binding|postsynaptic density|axon|receptor internalization|type 1 metabotropic glutamate receptor binding|type 5 metabotropic glutamate receptor binding|synaptic cleft|dendritic spine|dendritic spine head|filopodium assembly|perinuclear region of cytoplasm|syn…	WP5323,WP5202,WP2267	Fatty Acids and Lipoproteins Transport in Hepatocytes|Alstrom syndrome|Synaptic vesicle pathway	R-HSA-1266738,R-HSA-1280218,R-HSA-162582,R-HSA-166016,R-HSA-166520,R-HSA-168249,R-HSA-168256,R-HSA-168898,R-HSA-177504,R-HSA-187037,R-HSA-199991,R-HSA-2132295,R-HSA-373760,R-HSA-422475,R-HSA-437239,R-HSA-5653656,R-HSA-8856828,R-HSA-9006934,R-HSA-9675108	Developmental Biology|Adaptive Immune System|Signal Transduction|Toll Like Receptor 4 (TLR4) Cascade|Signaling by NTRKs|Innate Immune System|Immune System|Toll-like Receptor Cascades|Retrograde neurotrophin signalling|Signaling by NTRK1 (TRKA)|Membrane Trafficking|MHC class II antigen presentation|L1CAM interactions|Axon guidance|Recycling pathway of L1|Vesicle-mediated transport|Clathrin-mediate…
DOCK11	486.9139855345721	230.01233329956844	743.8156377695758	3.23261064799857	1.6926997524289729	4.344362299018839e-19	2.5595045315064036e-17	Up	3.1169031488212933	2.289767386264092	2.728163769062858	1.02941891687612	0.966529288252816	0.646731451903907	139818	protein_coding	dedicator of cytokinesis 11			GO:0001782,GO:0002315,GO:0005085,GO:0005515,GO:0005829,GO:0007264,GO:0031267,GO:0043547,GO:0051491	B cell homeostasis|marginal zone B cell differentiation|guanyl-nucleotide exchange factor activity|protein binding|cytosol|small GTPase mediated signal transduction|small GTPase binding|positive regulation of GTPase activity|positive regulation of filopodium assembly			R-HSA-109582,R-HSA-162582,R-HSA-194315,R-HSA-9012999,R-HSA-9013148,R-HSA-9013149,R-HSA-9716542,R-HSA-983231	Hemostasis|Signal Transduction|Signaling by Rho GTPases|RHO GTPase cycle|CDC42 GTPase cycle|RAC1 GTPase cycle|Signaling by Rho GTPases, Miro GTPases and RHOBTB3|Factors involved in megakaryocyte development and platelet production
DOCK6	264.6809077695223	370.0404099912205	159.32140554782404	0.4305500448661112	-1.2157471562572182	8.972009523184355e-11	1.34072728427431e-09	Down	0.6388700321450598	0.6792522069890926	0.5557873354560865	1.381879812599614	1.5625124969096833	1.608052919306991	57572	protein_coding	dedicator of cytokinesis 6			GO:0005085,GO:0005515,GO:0005829,GO:0007264,GO:0043547,GO:0048471	guanyl-nucleotide exchange factor activity|protein binding|cytosol|small GTPase mediated signal transduction|positive regulation of GTPase activity|perinuclear region of cytoplasm	WP5269	Genetic causes of porto-sinusoidal vascular disease	R-HSA-109582,R-HSA-162582,R-HSA-194315,R-HSA-9012999,R-HSA-9013148,R-HSA-9013149,R-HSA-9716542,R-HSA-983231	Hemostasis|Signal Transduction|Signaling by Rho GTPases|RHO GTPase cycle|CDC42 GTPase cycle|RAC1 GTPase cycle|Signaling by Rho GTPases, Miro GTPases and RHOBTB3|Factors involved in megakaryocyte development and platelet production
DOK3	103.6342202552825	61.21486757646148	146.0535729341035	2.38604269751737	1.2546198598585443	2.308612665414805e-05	0.0001145374004898	Up	0.9650956759536592	0.8537918524347691	1.0029411031213755	0.5407701033753071	0.4221601744820607	0.2806769378812453	79930	protein_coding	docking protein 3			GO:0005515,GO:0005737,GO:0005886,GO:0007169,GO:0007265,GO:0030667,GO:0043410,GO:0101003	protein binding|cytoplasm|plasma membrane|transmembrane receptor protein tyrosine kinase signaling pathway|Ras protein signal transduction|secretory granule membrane|positive regulation of MAPK cascade|ficolin-1-rich granule membrane			R-HSA-168249,R-HSA-168256,R-HSA-6798695	Innate Immune System|Immune System|Neutrophil degranulation
DPM3	632.4292954848637	990.7867132849684	274.0718776847587	0.2766775570281136	-1.853722471819181	1.9066336426198052e-22	1.7334526205762032e-20	Down	11.091587244888482	14.998276874437444	10.52753844576404	42.49605571935015	40.34288422554079	55.3355028551824	54344	protein_coding	dolichyl-phosphate mannosyltransferase subunit 3%2C regulatory	hsa00510	N-Glycan biosynthesis	GO:0005515,GO:0005783,GO:0005789,GO:0005975,GO:0006506,GO:0008047,GO:0016020,GO:0018406,GO:0019348,GO:0031501,GO:0031647,GO:0033185,GO:0035268,GO:0035269	protein binding|endoplasmic reticulum|endoplasmic reticulum membrane|carbohydrate metabolic process|GPI anchor biosynthetic process|enzyme activator activity|membrane|protein C-linked glycosylation via 2'-alpha-mannosyl-L-tryptophan|dolichol metabolic process|mannosyltransferase complex|regulation of protein stability|dolichol-phosphate-mannose synthase complex|protein mannosylation|protein O-lin…	WP4521	Glycosylation and related congenital defects	R-HSA-162699,R-HSA-163125,R-HSA-1643685,R-HSA-3781865,R-HSA-392499,R-HSA-446193,R-HSA-446203,R-HSA-446219,R-HSA-4717374,R-HSA-4719360,R-HSA-4719377,R-HSA-5609975,R-HSA-5668914,R-HSA-597592	Synthesis of dolichyl-phosphate mannose|Post-translational modification: synthesis of GPI-anchored proteins|Disease|Diseases of glycosylation|Metabolism of proteins|Biosynthesis of the N-glycan precursor (dolichol lipid-linked oligosaccharide, LLO) and transfer to a nascent protein|Asparagine N-linked glycosylation|Synthesis of substrates in N-glycan biosythesis|Defective DPM1 causes DPM1-CDG|Def…
DPPA2	3.2309961581895736	6.461992316379143	0.0	0.0284592127268466	-5.134960436932956	0.0150316462637812	0.0369258880397354	Down	0.0	0.0	0.0	0.0178978488520518	0.0163009236363495	0.2895244522246242	151871	protein_coding	developmental pluripotency associated 2			GO:0003682,GO:0005515,GO:0005634,GO:0005654,GO:0048731	chromatin binding|protein binding|nucleus|nucleoplasm|system development
DTNA	287.54914261667176	393.5040530212685	181.59423221207496	0.4615990435053331	-1.115287860357048	4.229224586543369e-09	4.5752759035192186e-08	Down	0.4862593034823414	0.4914727928579774	0.3881964288476546	0.9685282513936928	0.9842773781547062	1.14029870978396	1837	protein_coding	dystrobrevin alpha			GO:0005515,GO:0005654,GO:0005737,GO:0005886,GO:0006941,GO:0007165,GO:0007268,GO:0007274,GO:0008270,GO:0030054,GO:0032991,GO:0045111,GO:0045202,GO:0099536	protein binding|nucleoplasm|cytoplasm|plasma membrane|striated muscle contraction|signal transduction|chemical synaptic transmission|neuromuscular synaptic transmission|zinc ion binding|cell junction|protein-containing complex|intermediate filament cytoskeleton|synapse|synaptic signaling
DUSP19	64.45532219022965	87.63969090864563	41.27095347181362	0.4704881481633864	-1.0877697137003242	0.0059787099715951	0.0165417615730046	Down	0.2316898923855616	0.1172709672097843	0.2899660966219535	0.3877809786920188	0.5937543134580938	0.4385173239242498	142679	protein_coding	dual specificity phosphatase 19			GO:0004725,GO:0004860,GO:0005078,GO:0005515,GO:0005737,GO:0006469,GO:0006470,GO:0008138,GO:0008579,GO:0017018,GO:0030295,GO:0031435,GO:0043405,GO:0043410,GO:0043507,GO:0043508,GO:0045860,GO:0046329,GO:0046330	protein tyrosine phosphatase activity|protein kinase inhibitor activity|MAP-kinase scaffold activity|protein binding|cytoplasm|negative regulation of protein kinase activity|protein dephosphorylation|protein tyrosine/serine/threonine phosphatase activity|JUN kinase phosphatase activity|myosin phosphatase activity|protein kinase activator activity|mitogen-activated protein kinase kinase kinase bin…
DUSP23	85.37612681038152	116.21283364947789	54.53941997128516	0.4689279672422587	-1.092561769766589	0.0008631702209291	0.0029854870057088	Down	1.8779123088502208	2.1917918821600217	1.4164498189126982	3.0747471327765834	5.100736945632629	4.075223875102082	54935	protein_coding	dual specificity phosphatase 23			GO:0005515,GO:0005654,GO:0005829,GO:0006470,GO:0008138,GO:0016311,GO:0016791,GO:0017018,GO:0060271	protein binding|nucleoplasm|cytosol|protein dephosphorylation|protein tyrosine/serine/threonine phosphatase activity|dephosphorylation|phosphatase activity|myosin phosphatase activity|cilium assembly
DUSP3	4521.386018098875	2910.252603948184	6132.519432249565	2.1072897481214445	1.0753886954738077	3.304490123905561e-29	6.3326377220647335e-27	Up	40.82432482561893	40.027721906223256	39.29755914568735	21.99232596635969	19.926257014452705	17.849287492826548	1845	protein_coding	dual specificity phosphatase 3	hsa04010	MAPK signaling pathway	GO:0001772,GO:0004725,GO:0005515,GO:0005634,GO:0005654,GO:0005737,GO:0005829,GO:0008092,GO:0008138,GO:0016311,GO:0016791,GO:0017018,GO:0019901,GO:0030336,GO:0030971,GO:0033549,GO:0035335,GO:0042059,GO:0043409,GO:0045931,GO:0046329,GO:0050860,GO:0050868,GO:0050922,GO:0051893,GO:0070373,GO:0071364,GO:0120183,GO:1990264,GO:1990782	immunological synapse|protein tyrosine phosphatase activity|protein binding|nucleus|nucleoplasm|cytoplasm|cytosol|cytoskeletal protein binding|protein tyrosine/serine/threonine phosphatase activity|dephosphorylation|phosphatase activity|myosin phosphatase activity|protein kinase binding|negative regulation of cell migration|receptor tyrosine kinase binding|MAP kinase phosphatase activity|peptidyl…	WP4549,WP382	Fragile X syndrome|MAPK signaling pathway	R-HSA-1280215,R-HSA-162582,R-HSA-166016,R-HSA-166058,R-HSA-166166,R-HSA-166520,R-HSA-168138,R-HSA-168142,R-HSA-168164,R-HSA-168176,R-HSA-168179,R-HSA-168181,R-HSA-168188,R-HSA-168249,R-HSA-168256,R-HSA-168898,R-HSA-181438,R-HSA-187037,R-HSA-198725,R-HSA-198753,R-HSA-202670,R-HSA-448424,R-HSA-449147,R-HSA-450282,R-HSA-450294,R-HSA-9006934,R-HSA-937061,R-HSA-975138,R-HSA-975155,R-HSA-975871	Cytokine Signaling in Immune system|Signal Transduction|Toll Like Receptor 4 (TLR4) Cascade|MyD88:MAL(TIRAP) cascade initiated on plasma membrane|MyD88-independent TLR4 cascade |Signaling by NTRKs|Toll Like Receptor 9 (TLR9) Cascade|Toll Like Receptor 10 (TLR10) Cascade|Toll Like Receptor 3 (TLR3) Cascade|Toll Like Receptor 5 (TLR5) Cascade|Toll Like Receptor TLR1:TLR2 Cascade|Toll Like Receptor …
DUSP5-DT	32.143051685164586	53.95811984498796	10.327983525341203	0.1913396487646875	-2.38579223976437	0.00031424639843	0.001211081313198	Down	0.1255758007176664	0.1036317440308451	0.4209682312240073	1.8961628591966269	1.2068044797028057	0.4782508110357467	105378481	non_coding
[truncated: 1,592 more rows]
