# Supplementary material for: ESRP1-mediated biogenesis of circPTPN12 inhibits hepatocellular carcinoma progression by PDLIM2/ NF-κB pathway
Source: Mol Cancer. 2024 Jul 11;23:143. doi: 10.1186/s12943-024-02056-1 (PMC11238376; doi:10.1186/s12943-024-02056-1)
Supplement: Supplementary file 6 — Supplementary Material 6 [file 12943_2024_2056_MOESM6_ESM.xlsx]

## Sheet: Sheet 1
circPTPN12	Months	status	gender	age	HBsAg	AFP	tumor_size	Edmondson_grade	liver_cirrhosis	TNM_stage
high	8	0	Male	52	positive	1210	4.6	I-II	1	I
high	10	0	Female	57	positive	3.37	3.5	I-II	0	I
high	15	1	Male	65	positive	164.9	4.5	III-IV	1	II
high	20	0	Female	59	positive	1210	6.8	I-II	0	III
high	25	1	Female	40	positive	1210	3.6	I-II	1	I
high	27	0	Male	46	negative	51.4	20	III-IV	1	III
high	29	1	Male	46	positive	1210	4	I-II	1	I
high	32	1	Female	47	positive	121.9	2.5	I-II	0	I
high	39	1	Female	60	positive	1210	9	III-IV	0	III
high	36	0	Male	36	positive	833	4	I-II	1	II
high	43	0	Female	45	positive	112.4	3.5	I-II	1	I
high	37	1	Male	53	positive	1210	9	III-IV	1	III
high	22	1	Female	44	positive	1210	4.5	I-II	1	I
high	46.4	0	Female	68	positive	1081	7	I-II	1	I
high	12	1	Male	49	positive	1210	9	III-IV	1	III
high	45	1	Male	76	negative	1000	24	I-II	0	III
high	45	0	Female	63	positive	32.3	1.8	I-II	1	II
high	45	0	Male	50	positive	59.9	4	I-II	1	II
high	46	0	Female	47	positive	62.3	3.5	I-II	1	I
high	47	1	Male	48	positive	1210	7.5	III-IV	0	III
high	48	0	Female	51	positive	400	3.5	III-IV	0	I
high	48	0	Male	71	positive	1210	4.7	I-II	1	II
high	49	0	Female	82	negative	55.48	4	I-II	0	I
high	50	0	Male	76	positive	6.7	4	I-II	0	I
high	45	0	Female	53	positive	15.24	6	I-II	0	I
low	7	0	Male	68	positive	1210	7	III-IV	0	III
low	8	1	Male	56	positive	66.4	6.5	I-II	1	I
low	9	1	Male	71	positive	5.47	7.5	I-II	1	III
low	8	1	Female	54	positive	5.5	8.5	III-IV	1	III
low	9	1	Male	55	negative	41.1	10	III-IV	0	III
low	10.2	1	Male	65	positive	97.3	5.5	III-IV	0	I
low	13.2	0	Female	48	positive	1210	7.5	III-IV	0	III
low	14.3	1	Male	50	positive	367.5	6.5	III-IV	1	III
low	16.5	0	Female	61	positive	3.7	3	I-II	0	II
low	17	1	Male	68	positive	7.9	1.5	I-II	1	I
low	18.5	0	Male	62	positive	2.8	2.5	III-IV	1	II
low	19	1	Male	60	positive	1210	7.3	I-II	0	III
low	20.2	1	Male	82	negative	30.05	6	III-IV	1	III
low	21.2	1	Male	76	positive	6.7	4	I-II	1	I
low	27	1	Female	70	positive	500	14	III-IV	0	III
low	29	0	Male	75	negative	264.9	6.5	III-IV	1	III
low	30	1	Female	46	positive	59.1	2	I-II	1	I
low	32	1	Female	61	positive	1210	10	III-IV	0	III
low	34	0	Male	50	positive	7.65	5	I-II	0	I
low	29	1	Female	52	positive	833	7	I-II	1	III
low	30	0	Male	86	negative	166.2	3.7	III-IV	0	I
low	31	0	Female	40	positive	354.7	5.8	III-IV	0	III
low	32	0	Female	60	positive	26.8	3	I-II	1	I
low	46	0	Male	44	positive	1210	4	III-IV	1	I
low	7	1	Female	46	positive	531.3	6.8	III-IV	0	III
