# Supplementary material for: ESRP1-mediated biogenesis of circPTPN12 inhibits hepatocellular carcinoma progression by PDLIM2/ NF-κB pathway
Source: Mol Cancer. 2024 Jul 11;23:143. doi: 10.1186/s12943-024-02056-1 (PMC11238376; doi:10.1186/s12943-024-02056-1)
Supplement: Supplementary file 7 — Supplementary Material 7 [file 12943_2024_2056_MOESM7_ESM.xlsx]

## Sheet: Fig.1
	Fig1E

## Sheet: Fig.2 
Fig.2C													Fig. 2J
													Fig. 2K
Fig. 2H-I

## Sheet: Fig.3
	Fig.3B

## Sheet: Fig.4 
Fig. 4A+Fig. 4K													Fig. 4J
Fig. 4C
													Fig. 4L
Fig. 4E
Fig. 4H

## Sheet: Fig.5
Fig. 5A							Fig. 5F-G
Fig. 5C							Fig. 5H-I
							Fig. 5 J-K
Fig. 5D
							Fig. 5 L

## Sheet: Fig.6
Fig.6B

## Sheet: Fig.S2
Fig. S2I

## Sheet: Fig.S3
Fig.S3B

## Sheet: Fig.S4
Fig. S4C
Fig. S4D							Fig. S4E
Fig. S4F-G

## Sheet: Fig.S5
Fig.S5B
Fig.S5J
